# Supplementary material for: Mass flowering of the tropical tree Shorea beccariana was preceded by expression changes in flowering and drought-responsive genes
Source: Mol Ecol. 2013 May 8;22(18):4767–82. doi: 10.1111/mec.12344 (PMC3817532; doi:10.1111/mec.12344)
Supplement: Supplementary file 7 [file mec0022-4767-SD7.txt]

30
-d
ay 
mo
vi
ng
 to
ta
lo
fra
in
fa
ll 
(mm)
30
-d
ay 
mo
vi
ng
 to
ta
lof
dro
ug
ht
in
de
x 
le
ve
l (mm)
D
ai
ly 
mi
ni
mu
m 
te
mp
era
tu
re
 ( � 

40 mm
(B)
(C)
(D)
0 mm
31 Dec.200930 Oct.2007
1 2 3 4
(A)
Fig. 1
