# Supplementary material for: Mass flowering of the tropical tree Shorea beccariana was preceded by expression changes in flowering and drought-responsive genes
Source: Mol Ecol. 2013 May 8;22(18):4767–82. doi: 10.1111/mec.12344 (PMC3817532; doi:10.1111/mec.12344)
Supplement: Supplementary file 8 [file mec0022-4767-SD8.txt]

 PnTFL1
 PnFTL3
 VvTFL1A
 AtATC
 MdTFL1-1
 VvTFL1B
 CiTFL1
 AtTFL1
 AtBFT
 PnFTL1
 VvTFL1C
 AtTSF
 AtFT
 VvFT
 SbFT
 MdFT
 CiFT
 PnFT3
 PnFT2
 PnFT1
 VvMFT
 PnFTL4
 AtMFT100
100
100
92
99
99
82
99
68
84
99
100
63
65
95
 BnGID1B
 AtGID1B
 SbGID1B
 GhGID1-3
 GhGID1-1
 GhGID1-2
 MtGID1B
 MtGID1A
 AtGID1A
 AtGID1C
 GhGID1-4
 GhGID1-5
 GhGID1-6
 TaGID1
 ZmGID1A
 ZmGID1B99
100
100
100
99
100
97
99
85
95
51
51
  TFL1-like        AtAT
        At
        AtBF
        At SF
        At
        SbFT
        At
  BFT-like
  FT-like
   . FT-like
C
D
        SbG D1
        At ID1
        At ID1
        At ID1
 ( * % #  M  J LF
 ( * % "  $  M  J LF
 AtMAF3
 AtMAF2
 AtMAF1
 AtMAF5
 AtMAF4
 AtFLC
 VvFLC1
 PtMADS55
 PtMADS5
 VvFLC2
 SbFLC
 PtMADS44
 VvAGL12
 PtMADS42
 AtAGL12
 AtAP3
 VvAP3.1
 VvAP3.2
 AtPI
 VvPI
 PtMADS22
 PtMADS1199
79
100
99
59
97
71
99
87
95
96
58
91
59
63
75
61
75
        At
B
  FLC-like
        At AF
        At AF
        At AF
        At AF
        At AF
        SbFLC
        AtAG 2
        AtAP3
        AtPI
A
 PtMADS32
 PtMADS33
 VvAP1
 AtAP1
 AtCAL
 SQUA
 LeMADSMC
 PaAP1
 AtFUL
 VvFUL
 PtMADS39
 PaFUL
 AmFUL
 TDR4
 MdMADS12
 VvFULL
 SbFL
 BpMADS4
 CDM41
 DEFH28
 LYesFL1
 FBP29
 GtMADS1
 PtMADS50
 PtMADS16
 PhFL1
 PaFL1
 PaFL2
 AtAGL79
 AtAGL6
 AtAGL3
 AtSEP3
 AtSEP1
 AtSEP2100
86
97
100
100
96
100
99
97
58
53
70
61
69
64
53
84
        AtAP1
        AtCAL
        At UL
        AtAG 9
        AtAG
        AtAG
        AtSEP3
        AtSEP1
        AtSEP2
  FUL-like
        SbFL
MADS-boxtranscriptionfactor
MADS-boxtranscriptionfactor
phosphatidylethanolamine-binding protein
GAreceptorprotein Populus733659
 Populus570289
 Vitis GSVIVP00017953001
 Vitis GSVIVP00002776001
 Populus179183
 Populus415293
 AtSPL13
 AtSPL6
 Vitis GSVIVP00030009001
 Populus267542
 Populus769914
 Populus656549
 AtSPL10
 AtSPL11
 Populus179090
 Populus647067
 Vitis GSVIVP00002800001
 AtSPL2
 Vitis GSVIVP00017032001
 Populus274234
 AtSPL9
 AtSPL15
 SbSPL9
 Vitis GSVIVP00025360001
 Populus576281
 AtSPL4
 AtSPL3
 Populus197948
 Populus743829
 Vitis GSVIVP00003071001
 AtSPL5
 Vitis GSVIVP00018616001
 Populus216243
 Vitis GSVIVP00027720001
 Populus235814
 Populus263406
 Vitis GSVIVP00019851001
 Populus832886
 Populus833398
99
97
70
99
94
69
68
58
97
55
89
83
51
88
82
82
69
63
61
57
55
50
99
84
        AtSPL
        AtSPL 0
        AtSPL11
        AtSPL
        AtSPL 3
        AtSPL
        AtSPL 5
        SbSPL
        AtSPL3
        AtSPL
        AtSPL
  SPL9/15-like
SQUAMOSA PROMOTER BINDING PROTEIN
(SBP)-box transcription factor
G
 AtNFYC3
 AtNFYC9
 SbNFYC
 Populus XP 002319851
 Populus XP 002328432
 Populus XP 002319553
 Populus XP 002311837
 AtNFYC2
 Populus XP 002307183
 Populus XP 002310081
 Populus XP 002322264
 Populus XP 002318733
 AtNFYC1
 AtNFYC4
 AtNFYC6
 Populus XP 002302994
 AtNFYC8
 AtNFYC5
 AtNFYC7
 AtNFYC12
 AtNFYC13
 Populus XP 002297836
 AtNFYC10
 Populus XP 002313518
 Populus XP 002314232
 AtNFYC11
 Populus XP 002297724
 MouseNFYC
57
100
100
100
95
98
59
96
76
95
99
87
62
65
64
76
        AtNF-YC3
  NF-YC3/9-like
E
  NF-YC2-like
  NF-YC1/4-like
        AtNF-YC9
        SbNF-YC1
        AtNF-YC2
        AtNF-YC1
        AtNF-YC4
        AtNF-YC8
        AtNF-YC5
        AtNF-YC7
        AtNF-YC12
        AtNF-YC13
        AtNF-YC10
        AtNF-YC11
 BsSEP1
 AtSEP1
 BrSEP1-a
 BsSEP2
 AtSEP2
 PtSEP1/2XP 002330922
 CuSEP1
 PpMADS7
 AtSEP3
 PtSEP3
 LjSEP3
 SbSEP3
 BoAGL3-a
 AtAGL3
 GhMADS-13
 CpMADS3
 BoAGL6-a
 AtAGL6
 AtAGL13
 AhAGL13
 AlAGL1363
100
100
100
100
97
100
96
97
68
99
68
62
99
94
52
100
F
  SEP1/2-like
        AtSEP1
        AtSEP2
        AtSEP3
SbSEP3
        AtAG 3
        AtAG 6
        AtAG 13
  SEP3-like
 PtMADS7
 PtMADS21
 SbSVP
 VvSVP2
 AtSVP
 PtMADS26
 VvSVP1
 AtAGL24
 VvSVP3
 VvSVP4
 VvSVP5
 PtMADS27
 PtMADS28
 PtMADS29
 PtMADS47
 PtMADS48
 AtSOC1
100
69
100
99
60
100
99
85
90
95
84
62
74   SVP-like
  AGL24
        AtSVP
        AtSOC1
        SbSVP
H
 AtUBC2
 AtUBC1
 MsUBC2
 Po pu l u s X P 002325860
 Po pu l u s X P 002330090
 Vi ti s X P 002273916
 Vi ti s X P 002282719
 Vi ti s X P 002265323
 Po pu l u s X P 002319717
 SbUBC2
 Z eaN P 001132525
 TaUBC2
 Al UBC3
 AtUBC3
 Vo l vo x  X P 002956171
 Chl amy do mo n o u s X P 001701556100
100
69
80
58
64
62
I
  UBC1/2-like
  UBC3-like
        AtUBC2
        AtUBC1
        SbUBC1
        AtUBC3
        AtNF-YC6
        AtAGL24
MADS-boxtranscriptionfactor
CCAATbox-recognizingtranscriptionfactor
MADS-boxtranscriptionfactor
Ubiquitinconjugatingenzyme
