# Supplementary material for: Mass flowering of the tropical tree Shorea beccariana was preceded by expression changes in flowering and drought-responsive genes
Source: Mol Ecol. 2013 May 8;22(18):4767–82. doi: 10.1111/mec.12344 (PMC3817532; doi:10.1111/mec.12344)
Supplement: Supplementary file 9 [file mec0022-4767-SD9.txt]

X1 X2
X4X3
ThecontigsthatareincludedinthegenesetAk ofA.thaliana
The contigsthatarenot includedinthegenesetAk ofA.thaliana
Differentially expressed unigenes
Other contigs
(All the contigs-differentiallyexpressedunigenes)
Y1 Y2
Y4Y3
Thedifferentiallyexpressedunigenesthatareincluded
inthegenesetAk ofA.thaliana
Thedifferentiallyexpressedunigenesthatarenot included
inthegenesetAk ofA.thaliana
Differentially expressed unigenes
inclusterX
Differentially expressed unigenes
inotherclusters
Z1 Z2
Z4Z3
Thedifferentiallyexpressedunigenesthatareincluded
inthegenesetAk ofA.thaliana
Thedifferentiallyexpressedunigenesthatarenot included
inthegenesetAk ofA.thaliana
Differentially expressed unigenes
ingroupXdividedbyAIC
Differentially expressed unigenes
inothergroups
(A)
(B)
(C)
