# Supplementary material for: Mass flowering of the tropical tree Shorea beccariana was preceded by expression changes in flowering and drought-responsive genes
Source: Mol Ecol. 2013 May 8;22(18):4767–82. doi: 10.1111/mec.12344 (PMC3817532; doi:10.1111/mec.12344)
Supplement: Supplementary file 10 [file mec0022-4767-SD10.txt]

cluster I(7 9) cluster II (157) cluster III(233) 
cluster V (136 ) 
A B C E
cluster VI (237) 
A B C E
A B C E A B C EA B C E
A B C E A B C E
cluster IV (19 9) 
cluster VII (87 ) 
