# Supplementary material for: Mass flowering of the tropical tree Shorea beccariana was preceded by expression changes in flowering and drought-responsive genes
Source: Mol Ecol. 2013 May 8;22(18):4767–82. doi: 10.1111/mec.12344 (PMC3817532; doi:10.1111/mec.12344)
Supplement: Supplementary file 11 [file mec0022-4767-SD11.txt]

cluster I (1 02 ) cluster II (71) cluster III ( 15 7) 
cluster V (198) 
A B C E
cluster VI (135) 
A B C E
A B C E A B C EA B C E
A B C E A B C E
cluster IV (163) 
cluster VII (21 6) cluster VIII  (86) 
A B C E
