# Supplementary material for: Mass flowering of the tropical tree Shorea beccariana was preceded by expression changes in flowering and drought-responsive genes
Source: Mol Ecol. 2013 May 8;22(18):4767–82. doi: 10.1111/mec.12344 (PMC3817532; doi:10.1111/mec.12344)
Supplement: Supplementary file 14 [file mec0022-4767-SD14.xls]

## Sheet: Table S2
Table S2: read count data of unigenes (contigs) before normalization
unigene	TP-A	TP-B	TP-C	TP-E	AT_number	start	end
unigene00001	33	29	12	27	no homolog	-	-
unigene00002	26	103	120	47	no homolog	-	-
unigene00003	72	156	122	135	no homolog	-	-
unigene00004	106	106	121	89	AT3G22840	7	195
unigene00006	4	33	38	19	no homolog	-	-
unigene00007	1	362	167	35	no homolog	-	-
unigene00009	13	60	69	39	no homolog	-	-
unigene00010	25	111	44	36	no homolog	-	-
unigene00011	6	9	22	2	AT5G27990	7	116
unigene00012	76	77	86	27	AT5G60390	1	434
unigene00013	253	241	281	416	AT1G01720	1	289
unigene00014	29	25	37	24	no homolog	-	-
unigene00015	29	90	69	86	AT3G50150	92	501
unigene00016	2324	41	186	562	AT4G10270	1	90
unigene00017	83	45	34	70	AT5G02790	12	235
unigene00018	14	90	58	22	AT3G25230	158	550
unigene00019	786	603	434	170	AT5G59720	1	159
unigene00020	37	162	178	124	AT5G02500	1	548
unigene00021	917	3050	2932	1776	no homolog	-	-
unigene00022	101	135	169	70	no homolog	-	-
unigene00023	273	188	153	226	AT4G21510	41	224
unigene00024	52	297	217	136	AT3G44110	1	360
unigene00025	24	13	16	10	no homolog	-	-
unigene00026	2	68	78	35	AT1G55490	168	408
unigene00027	111	195	186	85	AT1G74310	445	892
unigene00028	72	221	196	142	AT3G04120	18	336
unigene00029	5	37	55	7	AT5G20010	5	165
unigene00030	1295	3056	2928	1537	AT3G14470	362	442
unigene00031	109	86	57	74	no homolog	-	-
unigene00032	5	20	29	15	AT5G24610	1	145
unigene00033	760	1350	881	485	AT3G47520	284	401
unigene00034	16	31	44	32	no homolog	-	-
unigene00035	14	60	57	39	no homolog	-	-
unigene00036	6	10	10	2	AT2G45660	1	91
unigene00037	5	12	6	1	no homolog	-	-
unigene00038	214	63	33	32	AT3G16460	321	645
unigene00039	6	62	58	11	AT4G36130	1	238
unigene00040	7	72	40	26	AT5G05340	9	324
unigene00041	28	24	39	70	AT3G45640	54	367
unigene00042	118	219	183	111	AT1G11840	51	200
unigene00043	10	12	8	11	no homolog	-	-
unigene00044	17	47	20	20	AT5G47230	1	300
unigene00045	16	52	17	10	AT3G14470	329	473
unigene00046	9	21	15	5	no homolog	-	-
unigene00047	1225	516	558	482	AT3G51030	3	112
unigene00048	1	2	7	31	AT1G44130	134	405
unigene00049	34	68	52	64	AT4G26850	1	442
unigene00050	3	44	36	25	AT4G24280	1	718
unigene00051	82	11	32	104	AT2G35930	8	410
unigene00052	5	7	9	49	AT3G50120	93	405
unigene00053	6	8	12	9	AT5G26210	76	254
unigene00054	3	6	5	15	AT1G56560	350	613
unigene00055	6	41	46	17	no homolog	-	-
unigene00056	9	24	12	3	AT5G17700	7	145
unigene00057	2	11	4	5	AT1G42970	194	445
unigene00058	65	195	216	96	AT3G48140	1	87
unigene00059	10	19	10	3	ATMG01275	130	239
unigene00060	4	29	14	9	AT5G23960	102	534
unigene00061	5	9	0	4	AT1G21270	190	315
unigene00062	1	7	7	5	AT1G63350	203	371
unigene00063	104	83	74	44	ATMG01320	11	499
unigene00064	47	26	22	35	AT4G29780	1	537
unigene00065	20	23	34	44	AT3G01650	122	487
unigene00066	35	218	188	62	AT4G11660	50	369
unigene00067	9	27	29	10	AT5G26860	353	685
unigene00068	12	54	42	13	no homolog	-	-
unigene00069	3	5	5	13	no homolog	-	-
unigene00070	240	78	234	349	no homolog	-	-
unigene00071	1141	2629	1582	569	AT3G09390	24	81
unigene00072	0	12	9	7	no homolog	-	-
unigene00073	5	26	119	63	AT5G35110	8	84
unigene00074	0	10	13	4	no homolog	-	-
unigene00075	1	11	9	5	no homolog	-	-
unigene00076	303	188	122	132	AT5G40370	1	98
unigene00077	18	12	19	40	AT3G53620	1	216
unigene00078	29	3	7	16	no homolog	-	-
unigene00079	221	403	389	411	ATCG00680	52	508
unigene00080	99	138	195	127	ATCG00900	1	155
unigene00081	8	12	16	13	AT2G33120	3	199
unigene00082	20	8	13	6	AT5G64220	13	54
unigene00083	170	89	94	207	no homolog	-	-
unigene00084	52	14	15	15	no homolog	-	-
unigene00085	6	27	35	17	AT2G01140	13	391
unigene00086	10	28	101	112	AT5G42050	101	349
unigene00087	8	22	9	0	AT1G23000	1	78
unigene00088	2	26	32	7	AT4G14960	78	432
unigene00089	25	17	19	21	AT1G06040	1	248
unigene00090	6	5	10	15	AT1G45976	10	325
unigene00091	11	8	9	10	AT4G04210	1	303
unigene00092	74	43	54	105	AT1G08080	33	273
unigene00093	5	6	13	7	AT5G66010	1	242
unigene00094	79	309	144	85	AT4G25200	1	209
unigene00095	42	174	113	80	AT1G54050	1	155
unigene00096	1	6	12	4	no homolog	-	-
unigene00097	2	6	1	4	AT1G25520	1	226
unigene00098	55	55	60	79	no homolog	-	-
unigene00099	4	3	4	8	AT2G27180	51	131
unigene00100	0	5	2	3	AT5G17070	100	163
unigene00101	7	8	5	5	no homolog	-	-
unigene00102	1	1	2	3	no homolog	-	-
unigene00103	116	112	120	114	ATMG00510	1	308
unigene00104	47	133	203	110	AT5G56030	1	699
unigene00105	5	8	16	14	AT1G57720	61	409
unigene00106	9	27	32	60	AT2G20900	283	491
unigene00107	23	271	309	96	AT1G07890	1	250
unigene00108	5	27	49	24	no homolog	-	-
unigene00109	52	126	29	2	AT3G63170	79	268
unigene00110	7	11	3	4	no homolog	-	-
unigene00111	8	39	99	141	AT4G34710	1	707
unigene00112	20	83	106	43	AT5G02500	218	618
unigene00113	20	66	36	161	AT2G22240	1	510
unigene00114	15	25	9	15	AT4G34350	1	466
unigene00115	24	30	15	4	AT1G55360	6	422
unigene00116	5	13	6	6	AT5G01020	1	410
unigene00117	23	11	14	1	AT3G59030	1	498
unigene00118	23	27	30	18	AT3G13920	1	412
unigene00119	41	93	67	37	AT3G25230	1	330
unigene00120	17	43	86	20	AT1G43170	1	387
unigene00121	26	13	4	8	AT2G30020	19	396
unigene00122	5	5	9	9	AT1G78150	1	261
unigene00123	31	132	90	19	AT5G35320	9	222
unigene00124	15	81	103	48	AT1G60810	1	423
unigene00125	11	15	8	3	AT2G30050	95	302
unigene00126	10	27	6	31	AT2G45380	269	456
unigene00127	6	1	6	42	AT1G60140	630	770
unigene00128	83	47	30	107	AT3G48990	1	513
unigene00129	18	21	10	11	AT5G43830	1	250
unigene00130	7	19	12	2	AT2G03090	5	253
unigene00131	3	7	16	5	AT5G05080	1	243
unigene00132	4	11	18	9	AT4G12590	101	245
unigene00133	236	121	249	347	AT5G24090	11	298
unigene00134	10	9	12	19	AT1G78080	86	334
unigene00135	12	14	14	17	AT5G60360	12	358
unigene00136	9	5	5	6	AT1G01650	380	537
unigene00137	9	20	7	4	AT5G26210	1	254
unigene00138	28	25	21	25	AT4G19640	1	200
unigene00139	12	5	7	7	AT5G59840	15	199
unigene00140	13	10	6	10	AT5G13720	65	261
unigene00141	21	13	15	0	AT5G37600	21	356
unigene00142	10	8	3	10	AT4G09460	3	207
unigene00143	6	7	10	32	AT5G06060	4	263
unigene00144	12	16	5	13	AT5G19140	1	233
unigene00145	5	6	8	3	AT5G19480	1	111
unigene00146	0	15	9	4	AT3G15980	837	918
unigene00147	29	6	0	2	AT3G12490	26	224
unigene00148	5	14	4	3	AT5G57370	91	219
unigene00149	4	7	7	7	AT5G05710	1	143
unigene00150	1	9	8	7	AT1G76405	1	167
unigene00151	1	4	10	4	AT1G72170	1	92
unigene00152	2	7	16	6	AT4G15940	6	219
unigene00153	1	38	4	13	AT2G27600	231	424
unigene00154	5	2	8	6	AT4G03120	1	201
unigene00155	1	7	10	3	AT2G28720	61	151
unigene00156	0	15	12	2	AT5G23860	146	304
unigene00157	1	4	7	6	AT1G30330	732	928
unigene00158	3	4	7	3	AT3G50120	354	529
unigene00159	1	1	6	4	AT3G12740	23	89
unigene00160	10	8	9	14	AT1G27770	36	139
unigene00161	4	4	6	6	AT5G51720	1	108
unigene00162	37	17	27	26	no homolog	-	-
unigene00163	3	4	6	4	AT5G20510	205	260
unigene00164	2	10	11	3	AT1G47820	15	69
unigene00165	2031	49	145	478	AT4G10270	1	90
unigene00166	6	4	3	0	AT5G14440	1	124
unigene00167	0	7	5	0	no homolog	-	-
unigene00168	5	4	1	0	AT3G14770	11	119
unigene00169	84	84	23	34	AT2G46240	38	647
unigene00170	195	355	262	47	AT5G48100	10	563
unigene00171	275	212	143	138	AT1G60420	36	577
unigene00172	30	16	31	17	AT3G45140	364	896
unigene00173	3	20	21	14	AT4G27190	38	393
unigene00174	11	29	29	17	AT3G52990	1	527
unigene00175	10	33	11	2	AT5G55530	1	405
unigene00176	37	57	55	48	ATMG00580	327	495
unigene00177	2	11	19	12	AT1G79750	257	497
unigene00178	0	13	10	11	AT1G53210	249	585
unigene00179	38	47	39	26	AT2G36530	3	444
unigene00180	18	16	29	10	AT1G79210	1	235
unigene00181	5	15	19	14	AT5G63980	73	263
unigene00182	1	21	14	6	AT1G79920	576	785
unigene00183	10	7	9	11	AT4G31860	1	211
unigene00184	86	61	77	66	AT5G20900	21	163
unigene00185	44	97	114	105	AT1G66400	12	151
unigene00186	126	78	71	51	AT3G14230	1	367
unigene00187	5	6	4	15	AT1G55860	3758	3925
unigene00188	67	68	86	71	no homolog	-	-
unigene00189	0	9	4	15	AT5G47900	51	330
unigene00190	4	5	13	14	AT1G27450	44	172
unigene00191	36	143	127	54	AT5G51160	269	399
unigene00192	9	34	19	0	AT1G33060	27	152
unigene00193	31	31	41	82	AT2G24570	1	302
unigene00194	13	3	6	6	AT2G02240	51	316
unigene00195	3	5	13	11	AT2G01250	33	242
unigene00196	19	4	3	7	no homolog	-	-
unigene00197	39	49	26	16	AT2G15890	1	188
unigene00198	7	4	8	14	AT2G24100	273	466
unigene00199	6	6	4	7	AT2G45140	2	237
unigene00200	1	2	7	6	AT4G38600	1790	1888
unigene00201	12	25	24	25	AT3G57810	110	274
unigene00202	14	14	17	20	AT1G16240	1	211
unigene00203	3	7	12	13	AT5G02020	27	149
unigene00204	59	26	44	46	AT1G19180	19	251
unigene00205	11	25	33	27	AT1G61180	201	670
unigene00206	1	0	7	31	AT1G78290	1	299
unigene00207	10	12	10	3	AT4G21110	1	145
unigene00208	15	9	6	6	AT1G56300	14	156
unigene00209	7	15	7	5	no homolog	-	-
unigene00210	7	6	5	3	no homolog	-	-
unigene00211	2	7	3	2	AT3G16060	620	684
unigene00212	0	9	3	2	AT4G32030	22	223
unigene00213	1	17	9	4	no homolog	-	-
unigene00214	1	12	9	9	AT1G59950	154	320
unigene00215	5	5	8	13	AT2G40270	236	480
unigene00216	1	6	5	3	AT1G60900	429	588
unigene00217	10	4	8	1	AT4G24610	953	1150
unigene00218	0	26	10	9	AT1G69800	205	447
unigene00219	4	4	13	2	AT1G65700	1	98
unigene00220	25	17	14	3	no homolog	-	-
unigene00221	12	24	30	0	AT5G13930	8	395
unigene00222	15	13	10	11	no homolog	-	-
unigene00223	8	53	27	33	AT1G30070	13	221
unigene00224	5	9	3	2	AT1G23260	1	158
unigene00225	1	4	6	12	no homolog	-	-
unigene00226	8	15	17	10	AT4G30220	1	77
unigene00227	23	23	42	34	AT5G50460	1	68
unigene00228	10	3	3	8	no homolog	-	-
unigene00229	28	8	20	21	no homolog	-	-
unigene00230	8	8	12	6	no homolog	-	-
unigene00231	2	8	2	0	AT3G02920	134	276
unigene00232	4	8	4	8	no homolog	-	-
unigene00233	8	13	16	2	no homolog	-	-
unigene00234	19	31	27	19	no homolog	-	-
unigene00235	58	14	18	12	AT5G14920	215	275
unigene00236	1	1	16	3	no homolog	-	-
unigene00237	5	1	6	3	no homolog	-	-
unigene00238	3	6	4	1	no homolog	-	-
unigene00239	2	2	6	1	no homolog	-	-
unigene00240	1	16	0	0	no homolog	-	-
unigene00241	0	2	9	1	no homolog	-	-
unigene00242	1	3	6	5	no homolog	-	-
unigene00243	1	2	2	4	AT2G41790	112	204
unigene00244	241	1152	1346	1162	no homolog	-	-
unigene00245	19	11	20	15	AT1G60190	1	664
unigene00246	34	14	41	57	AT5G11720	384	876
unigene00247	65	98	48	82	AT5G60660	23	283
unigene00248	13	13	9	6	AT4G02340	1	103
unigene00249	9	24	32	24	AT3G55440	1	253
unigene00250	15	4	16	12	AT2G23790	1	319
unigene00251	54	23	28	47	AT5G03380	1	220
unigene00252	7	15	7	7	AT3G13445	94	197
unigene00253	8	63	31	11	AT5G37670	16	137
unigene00254	7	7	7	9	AT2G39730	344	474
unigene00255	2	9	3	3	AT2G45660	88	209
unigene00256	29	20	17	18	no homolog	-	-
unigene00257	3	3	3	7	no homolog	-	-
unigene00258	10	1	5	6	no homolog	-	-
unigene00259	4	8	7	3	no homolog	-	-
unigene00260	1	3	2	1	AT5G38720	187	293
unigene00261	12	31	40	22	AT3G22440	1	361
unigene00262	12	13	30	27	AT1G32640	149	623
unigene00263	21	58	56	47	AT4G34480	27	450
unigene00264	3	10	29	8	AT4G27220	109	371
unigene00265	29	22	21	14	AT4G22670	1	243
unigene00266	8	10	15	6	AT5G43060	41	378
unigene00267	9	10	12	29	AT1G76680	10	369
unigene00268	12	33	37	64	no homolog	-	-
unigene00269	2	13	5	13	AT5G43060	101	456
unigene00270	60	44	90	51	AT5G20900	52	169
unigene00271	60	12	37	50	AT1G18300	5	195
unigene00272	12	20	28	8	AT3G17000	1	306
unigene00273	8	23	23	13	AT3G01280	1	276
unigene00274	82	366	133	89	AT3G46230	1	135
unigene00275	4	9	9	13	AT5G51570	1	286
unigene00276	57	31	67	72	AT4G08950	156	314
unigene00277	4	9	17	0	AT2G02540	73	284
unigene00278	0	8	13	4	AT1G59710	124	300
unigene00279	2	22	12	11	AT5G11770	115	218
unigene00280	9	19	9	12	AT1G18720	6	190
unigene00281	1	5	5	6	AT1G53320	88	379
unigene00282	6	12	18	1	AT5G23940	266	440
unigene00283	50	25	13	4	AT1G02930	1	208
unigene00284	4	51	37	12	no homolog	-	-
unigene00285	5	11	20	11	AT1G21720	1	204
unigene00286	3	11	15	5	AT5G13780	1	183
unigene00287	17	31	25	34	AT3G12630	1	150
unigene00288	2	3	9	8	no homolog	-	-
unigene00289	12	15	9	0	AT1G56700	1	218
unigene00290	2	20	14	19	AT1G71840	207	403
unigene00291	12	49	30	4	AT2G30620	62	128
unigene00292	2	45	3	6	no homolog	-	-
unigene00293	60	11	41	1	AT3G10985	1	110
unigene00294	11	72	56	28	AT3G53020	1	112
unigene00295	1	32	28	12	AT1G67430	1	175
unigene00296	7	11	3	3	AT3G50170	183	460
unigene00297	10	43	47	17	AT5G39850	1	179
unigene00298	4	4	6	4	AT3G57930	1	138
unigene00299	0	1	13	1	no homolog	-	-
unigene00300	2	4	12	11	AT1G02130	1	203
unigene00301	28	7	23	156	AT2G06050	117	385
unigene00302	80	53	71	173	AT5G11070	1	138
unigene00303	3	4	9	6	AT5G39890	88	276
unigene00304	2	5	13	8	AT5G49710	28	235
unigene00305	167	50	26	98	AT5G42380	4	184
unigene00306	20	2	2	2	AT5G45440	214	337
unigene00307	283	94	150	508	AT5G48290	1	74
unigene00308	7	34	56	12	AT4G18100	1	133
unigene00309	24	5	2	3	AT4G38810	5	195
unigene00310	6	11	14	23	AT4G16380	34	78
unigene00311	341	197	102	176	AT5G03240	45	306
unigene00312	17	15	9	8	AT4G23630	166	273
unigene00313	2	28	17	10	AT2G28790	89	249
unigene00314	5	2	5	3	no homolog	-	-
unigene00315	2	7	9	7	AT5G13440	129	274
unigene00316	27	85	128	35	AT4G18100	1	133
unigene00317	7	28	30	8	no homolog	-	-
unigene00318	8	33	18	9	no homolog	-	-
unigene00319	10	11	8	27	no homolog	-	-
unigene00320	5	28	23	6	no homolog	-	-
unigene00321	757	86	80	261	no homolog	-	-
unigene00322	6	26	7	9	AT1G51650	1	69
unigene00323	514	32	133	102	no homolog	-	-
unigene00324	4	0	1	27	AT3G60810	1	106
unigene00325	2	2	2	8	AT5G01410	216	309
unigene00326	138	19	20	43	AT2G31945	1	83
unigene00327	2	9	3	2	AT5G60160	394	477
unigene00328	5	4	6	6	AT3G24010	1	209
unigene00329	0	16	0	0	AT5G03840	4	177
unigene00330	24	3	6	1	no homolog	-	-
unigene00331	6	2	0	13	AT4G37870	32	92
unigene00332	13	13	9	3	no homolog	-	-
unigene00333	7	15	48	17	AT4G33865	1	56
unigene00334	4	10	0	0	no homolog	-	-
unigene00335	36	31	7	9	no homolog	-	-
unigene00336	1	10	10	2	no homolog	-	-
unigene00337	1	12	5	1	no homolog	-	-
unigene00338	1	3	3	4	AT1G03290	360	408
unigene00339	72	56	23	27	AT5G63500	2	68
unigene00340	3	7	8	0	no homolog	-	-
unigene00341	0	0	3	12	no homolog	-	-
unigene00342	152	417	522	319	ATCG00740	1	329
unigene00343	30	192	216	146	ATCG01110	134	393
unigene00344	40	63	57	21	ATMG00090	225	556
unigene00345	133	357	486	464	ATCG00340	1	734
unigene00346	645	997	1307	1061	AT4G05050	27	229
unigene00347	37	21	48	27	AT1G56070	1	843
unigene00348	45	78	82	61	ATCG00380	1	200
unigene00349	12	62	110	15	AT3G43190	230	808
unigene00350	47	123	91	87	AT5G52640	18	464
unigene00351	5	23	43	12	AT5G08690	23	556
unigene00352	36	24	17	15	AT5G55230	1	576
unigene00353	6	71	49	23	AT4G12400	1	558
unigene00354	4	22	23	15	AT1G09780	4	557
unigene00355	56	41	29	25	AT1G11910	5	506
unigene00356	3	29	20	5	AT5G09360	199	569
unigene00357	14	40	49	33	AT5G23960	4	436
unigene00358	3	21	37	22	AT2G34250	1	466
unigene00359	6	27	21	2	AT1G01900	181	773
unigene00360	33	40	32	19	AT5G19780	1	432
unigene00361	2	14	10	9	AT1G74920	1	133
unigene00362	10	12	37	12	AT1G21750	137	501
unigene00363	3	36	31	23	AT2G28000	326	586
unigene00364	1	33	50	15	AT5G12250	92	261
unigene00365	6	10	37	26	AT1G01140	108	444
unigene00366	10	19	45	29	AT3G29360	1	480
unigene00367	86	177	148	103	AT5G47120	1	232
unigene00368	16	19	8	8	AT5G65670	8	335
unigene00369	28	99	9	3	AT5G36110	95	475
unigene00370	28	5	6	8	AT3G26300	42	490
unigene00371	28	22	13	8	AT5G48385	106	550
unigene00372	12	20	42	12	AT5G13420	27	437
unigene00373	5	17	19	7	AT4G01850	137	393
unigene00374	3	12	13	22	AT4G32000	48	414
unigene00375	4	23	29	28	AT1G18740	1	382
unigene00376	8	4	8	6	AT5G55510	11	213
unigene00377	42	479	429	37	AT5G40990	20	374
unigene00378	4	13	19	13	AT5G50570	86	199
unigene00379	17	15	9	5	AT2G24360	18	411
unigene00380	6	25	75	22	AT1G09210	3	353
unigene00381	24	9	27	27	AT5G11790	1	343
unigene00382	5	10	28	17	AT5G14040	26	363
unigene00383	30	28	11	20	AT1G16180	20	412
unigene00384	15	38	26	39	AT2G22500	1	311
unigene00385	9	12	19	17	AT3G53230	380	815
unigene00386	10	9	6	5	AT3G62770	1	425
unigene00387	7	12	11	7	AT3G04780	9	176
unigene00388	13	7	23	71	AT1G07880	5	360
unigene00389	6	54	33	12	AT3G50140	347	515
unigene00390	8	31	52	20	AT5G39570	1	358
unigene00391	9	19	8	15	AT5G26751	1	405
unigene00392	2	10	15	2	AT1G17370	26	386
unigene00393	11	24	28	40	AT5G35735	204	372
unigene00394	93	116	192	61	AT5G56030	1	699
unigene00395	28	15	18	10	AT3G59350	171	404
unigene00396	6	26	45	29	AT4G28390	2	272
unigene00397	109	51	52	197	AT5G48150	36	489
unigene00398	20	9	30	97	AT1G80840	6	302
unigene00399	4	12	10	4	AT4G00660	163	479
unigene00400	14	8	22	44	AT1G77120	1	377
unigene00401	3	17	7	27	AT1G67230	177	413
unigene00402	3	20	11	16	no homolog	-	-
unigene00403	57	77	42	15	AT2G40140	14	593
unigene00404	0	21	20	8	AT5G09590	357	682
unigene00405	22	9	12	16	AT5G56340	1	362
unigene00406	21	17	31	33	AT2G28910	1	162
unigene00407	14	30	20	24	AT3G08900	12	362
unigene00408	16	14	21	20	AT2G02800	1	426
unigene00409	15	10	15	12	AT3G02720	1	388
unigene00410	32	16	7	19	AT1G56600	1	335
unigene00411	15	210	154	5	AT1G53920	18	364
unigene00412	13	48	58	43	AT5G37600	72	356
unigene00413	5	32	33	17	AT3G09820	6	344
unigene00414	14	6	21	27	AT2G38470	65	518
unigene00415	9	6	14	6	AT3G01400	3	330
unigene00416	3	25	72	20	AT2G40010	1	278
unigene00417	3	29	8	6	AT2G37025	244	393
unigene00418	15	1	5	13	AT2G35940	330	680
unigene00419	16	24	13	12	AT5G16970	171	345
unigene00420	7	14	14	12	AT5G49400	47	147
unigene00421	19	5	9	18	AT4G36550	14	181
unigene00422	7	6	32	123	AT5G47390	1	348
unigene00423	13	26	12	7	AT5G43940	1	377
unigene00424	21	9	10	22	AT1G12970	1	464
unigene00425	3	6	13	9	AT3G13410	2	314
unigene00426	3	10	6	6	AT2G42500	150	313
unigene00427	6	6	7	8	AT2G22250	52	345
unigene00428	3	28	26	18	AT5G18400	1	272
unigene00429	3	14	6	8	AT1G10890	128	176
unigene00430	1	13	6	9	AT3G11910	889	1114
unigene00431	4	7	5	8	AT5G19000	47	178
unigene00432	4	7	18	48	AT2G17120	28	340
unigene00433	22	7	5	6	AT5G36890	332	489
unigene00434	9	31	23	21	no homolog	-	-
unigene00435	15	16	19	9	AT4G34260	91	427
unigene00436	9	24	10	18	AT2G42590	1	258
unigene00437	20	6	10	1	AT1G08970	64	151
unigene00438	9	9	6	25	AT5G48655	109	202
unigene00439	5	15	9	10	AT4G26270	144	471
unigene00440	5	47	41	16	AT4G02450	2	100
unigene00441	4	6	7	5	AT1G36050	40	386
unigene00442	75	9	4	11	AT3G45600	1	285
unigene00443	33	86	49	134	AT3G22142	1399	1478
unigene00444	0	4	12	10	AT4G26080	129	422
unigene00445	7	8	15	26	AT2G25850	406	566
unigene00446	6	22	16	16	AT4G29330	1	265
unigene00447	7	9	11	5	AT5G13000	1638	1847
unigene00448	8	14	5	17	AT5G58330	89	442
unigene00449	16	2	8	33	AT1G59950	6	320
unigene00450	24	24	5	5	ATMG01170	98	349
unigene00451	57	210	162	79	AT1G20696	31	112
unigene00452	7	8	7	6	AT4G15560	381	716
unigene00453	12	7	13	7	AT5G02040	1	209
unigene00454	1	3	6	6	AT5G09650	55	300
unigene00455	14	13	24	26	AT4G17615	1	213
unigene00456	2	20	9	4	AT5G65470	262	503
unigene00457	7	6	14	12	AT4G21450	98	295
unigene00458	11	3	6	20	AT5G64260	1	305
unigene00459	8	7	12	9	AT3G62600	59	344
unigene00460	6	20	66	16	AT5G39740	1	166
unigene00461	14	18	18	19	AT5G42790	1	241
unigene00462	0	9	16	29	AT5G64220	776	1014
unigene00463	12	8	11	10	AT2G30490	151	504
unigene00464	5	5	4	7	AT3G13460	420	661
unigene00465	10	14	11	8	AT4G24830	80	492
unigene00466	11	5	12	14	AT5G18670	194	524
unigene00467	14	12	24	2	AT1G33470	3	244
unigene00468	7	20	23	10	AT3G01280	1	276
unigene00469	6	5	14	3	AT1G53750	113	426
unigene00470	0	5	8	13	AT1G59640	1	264
unigene00471	4	7	7	7	AT2G21170	52	251
unigene00472	1	10	19	16	AT3G46440	40	340
unigene00473	5	15	19	19	AT5G24400	81	325
unigene00474	66	58	62	160	AT4G28400	34	244
unigene00475	1	12	22	3	AT1G78300	3	250
unigene00476	84	70	49	68	AT5G03240	1	306
unigene00477	36	73	41	17	no homolog	-	-
unigene00478	50	39	30	17	AT1G15340	1	282
unigene00479	14	34	15	37	AT2G27040	632	924
unigene00480	1	29	21	2	AT5G17770	1	281
unigene00481	12	41	25	12	AT5G20720	1	253
unigene00482	37	46	67	50	AT5G10860	1	206
unigene00483	2	14	29	1	AT3G09630	109	406
unigene00484	0	11	17	4	AT1G19580	1	269
unigene00485	85	256	80	32	AT2G20560	1	336
unigene00486	17	149	125	68	AT4G27670	2	227
unigene00487	3	8	9	1	AT1G74030	325	477
unigene00488	2	22	21	18	AT3G19130	63	407
unigene00489	6	6	7	7	AT4G18710	171	380
unigene00490	7	1	7	20	AT2G18190	230	446
unigene00491	4	8	23	9	AT4G16830	65	344
unigene00492	7	7	4	34	AT5G39790	19	273
unigene00493	14	6	77	158	AT1G43800	36	391
unigene00494	11	49	60	27	AT2G32120	1	562
unigene00495	21	31	13	25	AT3G05700	1	223
unigene00496	3	11	16	12	AT1G07810	735	1050
unigene00497	2	14	8	10	AT4G32830	33	233
unigene00498	7	1	0	12	AT4G30630	26	237
unigene00499	13	5	9	3	AT5G57655	173	477
unigene00500	9	141	114	34	AT2G16850	1	274
unigene00501	5	17	7	11	AT5G13710	46	335
unigene00502	0	62	47	26	AT4G21390	639	729
unigene00503	7	4	7	18	AT3G05700	1	221
unigene00504	16	6	5	6	AT5G49720	295	599
unigene00505	9	17	37	13	no homolog	-	-
unigene00506	5	5	10	6	AT4G17040	1	305
unigene00507	1	6	4	13	AT5G07250	9	346
unigene00508	9	11	5	7	AT4G25030	136	291
unigene00509	2	9	6	8	AT4G36360	699	855
unigene00510	2	23	6	2	AT5G62550	13	332
unigene00511	1	1	23	19	AT2G30970	200	429
unigene00512	5	3	9	3	AT4G35785	69	206
unigene00513	4	1	3	7	AT4G31750	61	293
unigene00514	3	11	10	7	AT2G33840	40	239
unigene00515	0	12	8	2	AT4G14330	342	600
unigene00516	6	14	22	3	AT5G65430	5	247
unigene00517	6	4	7	5	AT3G02420	122	277
unigene00518	5	11	33	7	AT5G28540	486	650
unigene00519	38	2	5	3	AT3G23730	1	290
unigene00520	8	17	18	4	AT3G51800	101	392
unigene00521	5	9	10	5	AT1G12990	145	392
unigene00522	3	28	84	19	AT5G58420	1	262
unigene00523	0	10	26	8	AT5G01530	21	290
unigene00524	4	11	22	4	AT4G39980	270	524
unigene00525	1	3	8	7	AT2G41740	686	976
unigene00526	7	20	6	13	AT3G14470	203	341
unigene00527	11	16	25	3	AT2G05840	1	246
unigene00528	5	12	14	4	AT4G28510	2	283
unigene00529	9	18	31	11	AT3G23600	1	239
unigene00530	0	0	4	38	AT5G15800	1	251
unigene00531	4	33	11	8	AT1G08720	129	279
unigene00532	17	21	22	2	no homolog	-	-
unigene00533	5	25	47	11	AT2G18110	145	231
unigene00534	29	63	52	13	AT3G55440	1	254
unigene00535	3	7	8	3	AT3G56130	28	278
unigene00536	6	16	32	9	AT1G45000	1	399
unigene00537	4	17	25	7	AT3G18130	19	326
unigene00538	15	9	7	14	AT1G60690	7	342
unigene00539	41	5	1	16	AT5G42260	41	355
unigene00540	15	8	13	7	AT2G33120	1	220
unigene00541	3	20	6	2	AT2G45850	110	209
unigene00542	3	4	9	6	AT1G08720	663	922
unigene00543	4	23	16	25	AT1G64520	16	267
unigene00544	10	4	8	4	AT2G21600	22	183
unigene00545	11	26	17	5	AT5G54430	3	224
unigene00546	5	9	6	8	AT3G44150	114	243
unigene00547	1	6	10	5	AT4G18970	4	361
unigene00548	2	35	17	7	AT1G75460	51	277
unigene00549	0	35	13	1	AT2G38710	1	200
unigene00550	6	11	2	17	AT5G26920	245	549
unigene00551	2	11	7	0	AT1G20330	1	328
unigene00552	3	14	8	5	AT4G02580	1	255
unigene00553	225	84	56	96	AT2G17880	22	160
unigene00554	9	7	7	0	AT4G38620	1	282
unigene00555	14	18	8	6	AT4G22140	48	223
unigene00556	6	4	3	4	AT4G32551	660	931
unigene00557	31	58	49	52	AT4G15470	12	256
unigene00558	1	5	7	5	AT1G61140	962	1118
unigene00559	7	7	16	23	AT2G06530	2	225
unigene00560	7	19	18	18	AT4G11150	1	230
unigene00561	5	10	17	20	AT5G59840	48	216
unigene00562	2	3	9	1	AT4G26480	103	259
unigene00563	8	0	1	19	AT4G37370	195	492
unigene00564	0	2	7	6	AT5G14970	41	334
unigene00565	5	15	13	1	AT4G28950	85	208
unigene00566	5	11	24	13	AT3G18820	1	206
unigene00567	8	5	3	0	AT5G48100	9	251
unigene00568	5	10	5	3	AT5G13240	1	224
unigene00569	8	6	3	3	AT4G11980	49	307
unigene00570	3	15	14	10	no homolog	-	-
unigene00571	13	2	4	8	AT4G35040	58	258
unigene00572	5	1	1	4	AT5G07150	8	119
unigene00573	6	13	8	2	AT2G33470	1	201
unigene00574	64	48	40	97	AT1G19180	19	252
unigene00575	7	6	18	13	AT4G19410	32	175
unigene00576	111	30	19	12	AT5G05270	1	209
unigene00577	12	5	6	6	AT4G07390	1	188
unigene00578	5	10	19	8	AT4G35860	1	211
unigene00579	2	14	9	22	AT3G10330	127	312
unigene00580	4	19	14	5	AT1G34760	1	252
unigene00581	11	49	97	18	AT1G02780	1	173
unigene00582	9	35	32	20	AT5G66140	1	250
unigene00583	6	58	107	17	AT3G13580	5	244
unigene00584	2	11	4	8	AT1G75510	79	261
unigene00585	10	12	8	2	AT4G31870	1	233
unigene00586	0	6	16	9	AT3G11520	146	411
unigene00587	11	15	16	22	AT2G44060	109	319
unigene00588	3	15	14	8	AT3G57150	192	453
unigene00589	15	54	54	37	ATCG00050	1	78
unigene00590	6	7	13	6	AT1G26850	405	615
unigene00591	3	24	14	12	AT4G31300	1	233
unigene00592	2	15	10	4	AT5G25360	20	169
unigene00593	0	15	18	1	AT1G19190	13	316
unigene00594	13	10	18	19	AT1G63290	2	224
unigene00595	8	9	20	12	AT1G22450	110	190
unigene00596	6	7	5	4	AT1G14670	371	592
unigene00597	4	6	14	3	AT1G51510	1	187
unigene00598	6	7	7	9	AT5G05610	6	241
unigene00599	23	2	12	3	AT3G25180	245	512
unigene00600	0	5	8	7	AT1G07480	143	220
unigene00601	2	3	2	12	AT5G48930	334	433
unigene00602	10	6	14	3	no homolog	-	-
unigene00603	19	1	8	28	AT2G38470	189	388
unigene00604	1	6	6	1	AT3G57800	106	379
unigene00605	8	6	3	4	AT4G29820	77	221
unigene00606	1	2	5	19	AT5G12010	214	501
unigene00607	1	10	4	5	AT3G20800	69	316
unigene00608	122	20	44	56	AT5G13220	1	192
unigene00609	5	4	10	7	AT2G03340	379	492
unigene00610	5	5	7	24	AT4G36800	1	182
unigene00611	4	11	4	6	AT1G01225	104	235
unigene00612	22	25	17	13	AT4G26630	279	503
unigene00613	1	11	6	8	no homolog	-	-
unigene00614	18	31	24	33	no homolog	-	-
unigene00615	1	14	11	5	no homolog	-	-
unigene00616	57	30	53	161	AT4G17900	1	227
unigene00617	0	2	3	13	AT5G53310	119	210
unigene00618	69	133	112	25	AT4G10250	39	181
unigene00619	0	24	6	0	AT5G13840	254	481
unigene00620	19	144	51	29	AT1G01620	1	286
unigene00621	6	15	11	7	AT5G46020	1	140
unigene00622	11	11	4	9	AT4G31130	1	180
unigene00623	4	3	8	8	AT3G60190	1	231
unigene00624	0	12	6	2	AT2G19520	352	428
unigene00625	4	6	9	6	AT4G02570	541	738
unigene00626	15	14	30	11	no homolog	-	-
unigene00627	0	7	8	9	AT1G16700	1	222
unigene00628	4	6	7	3	AT5G65700	813	996
unigene00629	4	7	12	5	AT5G44710	1	81
unigene00630	1	8	9	4	AT4G26550	3	225
unigene00631	2	14	39	2	AT3G49010	1	193
unigene00632	6	10	8	7	AT5G26110	1	226
unigene00633	20	9	2	2	AT4G14710	28	198
unigene00634	4	7	2	4	AT1G56330	1	158
unigene00635	6	7	3	16	AT5G24760	62	344
unigene00636	1	11	16	10	AT1G11430	50	208
unigene00637	6	6	10	0	AT4G39100	1	211
unigene00638	5	10	7	2	AT5G47200	1	202
unigene00639	3	4	8	1	AT3G62120	293	429
unigene00640	4	8	7	16	AT4G12040	1	174
unigene00641	7	3	16	8	AT5G45600	36	265
unigene00642	13	14	18	15	AT4G02080	1	193
unigene00643	5	11	15	11	AT4G10340	48	280
unigene00644	14	57	52	61	AT1G10630	1	133
unigene00645	1	9	2	2	AT5G65630	423	539
unigene00646	0	7	12	80	AT5G26030	311	465
unigene00647	1	11	3	8	AT2G44610	1	208
unigene00648	2	7	4	3	AT4G22330	1	255
unigene00649	16	77	72	56	AT1G02920	1	209
unigene00650	10	12	1	0	AT4G08455	32	184
unigene00651	36	47	9	26	AT4G27670	46	213
unigene00652	5	14	16	4	AT5G20290	1	215
unigene00653	63	19	25	6	AT1G13360	14	194
unigene00654	10	24	6	10	AT5G12310	30	213
unigene00655	1	5	3	3	AT5G18230	611	841
unigene00656	5	9	9	9	AT5G47030	1	203
unigene00657	10	40	22	16	AT1G73030	1	203
unigene00658	4	10	2	2	no homolog	-	-
unigene00659	5	21	32	33	AT3G57870	1	157
unigene00660	3	0	7	11	AT1G19310	78	226
unigene00661	1	8	4	6	AT4G35320	1	143
unigene00662	4	16	10	6	AT1G11890	120	218
unigene00663	1	12	26	0	AT1G13280	1	254
unigene00664	13	37	62	15	AT1G02780	1	181
unigene00665	6	5	13	5	AT5G26667	1	122
unigene00666	0	26	9	16	AT1G31280	162	417
unigene00667	4	3	7	12	no homolog	-	-
unigene00668	2	2	8	14	AT1G59710	118	300
unigene00669	10	13	14	19	AT5G02100	1	359
unigene00670	0	4	3	9	AT3G02230	130	357
unigene00671	6	8	7	1	AT1G23750	1	137
unigene00672	5	11	8	2	AT2G40290	168	344
unigene00673	10	3	8	6	AT1G01260	449	573
unigene00674	1	10	17	10	AT3G52990	239	474
unigene00675	1	6	7	8	AT1G12420	266	441
unigene00676	3	1	4	9	AT5G47070	177	285
unigene00677	11	6	8	4	AT4G21320	6	286
unigene00678	2	7	4	6	AT2G23780	4	223
unigene00679	1	16	13	9	AT1G14130	76	281
unigene00680	5	8	24	5	AT1G11650	153	366
unigene00681	18	12	4	7	AT5G17490	354	517
unigene00682	4	2	5	2	AT2G40100	10	224
unigene00683	8	6	0	9	AT2G40110	1	130
unigene00684	1	7	7	8	AT1G32400	67	280
unigene00685	9	1	0	8	no homolog	-	-
unigene00686	0	9	21	9	AT4G25740	1	96
unigene00687	8	4	11	67	AT2G24100	128	466
unigene00688	5	7	6	2	no homolog	-	-
unigene00689	3	14	15	14	AT1G65820	2	144
unigene00690	10	3	3	2	AT5G57950	1	227
unigene00691	0	7	11	5	AT5G45750	1	216
unigene00692	22	58	71	29	AT3G12390	49	202
unigene00693	0	19	5	2	AT2G47180	1	344
unigene00694	6	4	5	19	AT4G34720	25	164
unigene00695	31	219	204	129	no homolog	-	-
unigene00696	6	22	8	3	AT5G07330	2	158
unigene00697	10	11	3	4	AT5G64120	34	328
unigene00698	5	5	8	21	AT4G34260	679	840
unigene00699	8	3	2	5	AT1G75440	18	150
unigene00700	0	13	12	1	AT1G56140	866	1016
unigene00701	8	8	3	2	AT4G00850	14	61
unigene00702	2	3	6	6	AT5G08410	69	183
unigene00703	1	11	11	0	AT2G45190	15	216
unigene00704	9	3	1	2	AT1G17100	42	229
unigene00705	4	18	21	19	AT5G16440	24	291
unigene00706	1	10	8	2	AT5G42960	3	213
unigene00707	11	22	56	13	AT5G58710	22	201
unigene00708	2	9	10	8	AT5G58240	11	178
unigene00709	4	24	43	10	AT4G16720	1	204
unigene00710	14	10	2	0	AT1G01360	7	187
unigene00711	3	7	4	2	AT5G65910	332	432
unigene00712	1	22	7	4	AT2G31570	1	164
unigene00713	0	7	21	10	AT1G02140	1	150
unigene00714	0	9	17	11	AT4G05000	2	209
unigene00715	16	15	5	15	AT4G20780	33	191
unigene00716	4	9	3	1	AT1G68220	1	201
unigene00717	8	0	4	34	AT5G21940	24	145
unigene00718	4	39	18	2	AT2G42200	206	375
unigene00719	3	4	5	4	AT5G35360	299	535
unigene00720	1	9	23	3	ATMG00180	158	413
unigene00721	18	40	42	48	AT5G53300	1	148
unigene00722	10	8	7	7	AT4G02570	507	688
unigene00723	0	20	32	5	AT4G16720	1	204
unigene00724	6	4	11	24	AT5G53300	1	148
unigene00725	123	110	143	61	AT3G43810	1	149
unigene00726	1	9	5	6	AT4G25700	1	299
unigene00727	9	10	13	5	AT2G17190	190	538
unigene00728	4	5	6	3	AT2G45260	196	425
unigene00729	7	3	8	6	AT5G25770	2	344
unigene00730	15	18	12	5	AT3G27460	3	270
unigene00731	13	0	0	1	AT5G35550	14	117
unigene00732	4	4	4	0	AT3G56370	774	961
unigene00733	1	3	10	1	AT3G53500	19	140
unigene00734	1	9	6	5	AT5G65260	42	219
unigene00735	13	15	5	13	AT5G61510	213	406
unigene00736	15	26	26	10	AT3G53830	1	107
unigene00737	5	2	3	5	AT1G30360	474	600
unigene00738	7	9	14	4	AT4G32530	1	180
unigene00739	0	7	8	7	AT3G62830	113	373
unigene00740	2	10	19	8	AT1G27970	2	126
unigene00741	15	26	13	12	AT1G67360	13	226
unigene00742	6	3	7	5	AT1G50700	336	521
unigene00743	21	48	34	17	AT5G42190	2	171
unigene00744	12	13	14	14	AT3G26510	1	196
unigene00745	7	12	3	5	no homolog	-	-
unigene00746	8	22	26	8	AT4G09800	1	152
unigene00747	2	9	5	8	AT5G09810	221	377
unigene00748	12	35	16	9	AT3G17020	7	160
unigene00749	6	8	2	15	AT1G28360	7	80
unigene00750	5	4	2	28	AT5G61820	257	473
unigene00751	2	10	10	5	AT3G22480	11	141
unigene00752	2	3	2	9	AT5G19450	436	532
unigene00753	3	1	5	10	AT4G25160	703	835
unigene00754	7	15	11	11	no homolog	-	-
unigene00755	8	5	2	5	AT1G78570	1	355
unigene00756	1	1	13	5	AT1G14610	937	1098
unigene00757	23	46	36	24	AT1G07890	1	250
unigene00758	8	5	15	1	AT1G19910	1	165
unigene00759	19	27	17	32	AT1G56220	1	120
unigene00760	0	4	8	4	AT1G60970	1	177
unigene00761	1	11	2	3	AT1G25350	525	795
unigene00762	2	1	14	15	AT1G30320	271	507
unigene00763	1	3	1	0	AT4G32295	11	82
unigene00764	8	20	23	8	AT4G22740	70	352
unigene00765	5	13	12	6	AT5G11170	192	344
unigene00766	0	15	6	0	AT2G39700	7	257
unigene00767	0	7	9	2	AT4G15790	52	120
unigene00768	9	8	6	5	AT1G68300	5	157
unigene00769	8	12	20	26	AT1G64230	1	148
unigene00770	6	14	19	47	AT2G41430	1	163
unigene00771	56	94	77	96	no homolog	-	-
unigene00772	9	4	5	3	AT4G35360	115	365
unigene00773	1	24	75	8	AT3G05590	1	174
unigene00774	4	4	8	7	AT1G21380	259	486
unigene00775	3	3	5	0	no homolog	-	-
unigene00776	1	9	12	1	AT3G17365	100	235
unigene00777	2	12	18	1	AT3G52960	121	234
unigene00778	6	8	7	0	AT2G33510	3	188
unigene00779	1	2	3	2	AT5G10490	370	484
unigene00780	3	35	5	6	AT1G05205	1	86
unigene00781	6	2	12	23	AT4G11600	68	230
unigene00782	38	63	47	24	AT1G53540	49	141
unigene00783	0	1	10	6	AT4G04340	674	764
unigene00784	0	12	3	8	AT1G63470	160	258
unigene00785	0	11	14	8	AT5G09510	1	152
unigene00786	3	3	5	7	AT5G22000	247	375
unigene00787	0	7	6	1	AT4G34160	9	270
unigene00788	5	2	3	6	AT4G28540	146	380
unigene00789	2	5	3	1	AT3G14080	1	128
unigene00790	2	1	4	3	AT3G59380	73	321
unigene00791	6	30	23	19	AT2G30000	1	110
unigene00792	24	36	27	34	AT3G16770	1	217
unigene00793	4	3	7	4	AT4G11610	329	424
unigene00794	1	3	8	5	AT4G33010	832	936
unigene00795	12	4	10	6	AT1G15690	565	768
unigene00796	1	3	5	6	AT1G56130	15	150
unigene00797	0	3	7	15	no homolog	-	-
unigene00798	6	16	5	4	AT5G09460	83	278
unigene00799	6	11	9	7	AT5G14680	1	175
unigene00800	1	2	7	4	AT4G17890	262	413
unigene00801	7	11	30	15	no homolog	-	-
unigene00802	3	5	4	3	AT2G38560	22	255
unigene00803	2	8	5	8	AT4G16510	18	232
unigene00804	2	2	5	3	no homolog	-	-
unigene00805	17	0	3	7	AT4G35840	24	236
unigene00806	1	8	0	3	AT1G75400	311	437
unigene00807	2	5	4	4	AT5G17440	6	254
unigene00808	1	0	6	6	AT2G22300	820	1019
unigene00809	16	4	5	1	AT1G51680	290	561
unigene00810	3	22	21	14	no homolog	-	-
unigene00811	0	13	6	13	AT5G13630	1188	1381
unigene00812	4	8	8	6	AT3G08530	1464	1663
unigene00813	129	107	123	240	AT1G01490	144	177
unigene00814	4	7	11	2	AT5G24650	10	255
unigene00815	6	27	12	4	AT3G51880	17	123
unigene00816	0	2	13	0	AT3G27060	31	266
unigene00817	6	27	22	4	AT5G52640	1	359
unigene00818	9	2	10	45	AT3G19970	196	430
unigene00819	8	9	3	8	AT2G33310	130	246
unigene00820	4	14	14	3	AT1G60650	8	292
unigene00821	5	34	18	6	AT1G03070	1	247
unigene00822	4	6	11	0	AT2G38700	4	180
unigene00823	41	78	36	17	AT5G59910	65	150
unigene00824	1	4	2	1	AT4G31410	9	177
unigene00825	0	7	10	1	AT3G46940	4	166
unigene00826	2	1	7	0	AT4G24660	50	210
unigene00827	30	208	92	74	no homolog	-	-
unigene00828	4	10	11	8	AT5G14670	39	180
unigene00829	4	3	2	0	AT3G43230	343	484
unigene00830	5	6	3	5	AT5G22920	139	285
unigene00831	1	6	23	11	AT5G09510	1	152
unigene00832	2	1	3	5	AT3G12360	116	360
unigene00833	1	1	4	2	AT1G66920	436	592
unigene00834	5	16	2	0	no homolog	-	-
unigene00835	9	12	22	15	AT1G31340	1	152
unigene00836	2	3	6	11	AT2G26280	410	567
unigene00837	7	3	2	1	AT5G01850	6	182
unigene00838	4	3	7	20	AT3G12110	217	377
unigene00839	4	5	21	15	AT5G10870	17	265
unigene00840	1	21	32	17	AT5G47830	27	173
unigene00841	1	1	2	4	AT1G62020	1077	1216
unigene00842	2	1	12	12	AT3G53230	627	815
unigene00843	7	1	7	13	AT5G17230	217	421
unigene00844	6	10	10	13	no homolog	-	-
unigene00845	4	3	2	8	AT5G22250	44	278
unigene00846	2	3	7	3	AT1G71697	187	344
unigene00847	12	5	4	9	AT1G15380	21	143
unigene00848	1	3	5	3	AT1G04510	382	519
unigene00849	1	6	8	15	AT3G55290	11	279
unigene00850	5	4	6	2	AT1G48440	1	113
unigene00851	2	12	6	5	no homolog	-	-
unigene00852	1	8	5	6	AT1G75080	234	335
unigene00853	2	4	13	12	AT1G32230	270	569
unigene00854	7	5	0	5	AT4G17230	321	527
unigene00855	6	4	11	11	AT3G53120	1	151
unigene00856	1	1	5	7	AT5G64260	82	305
unigene00857	8	3	3	5	AT4G29850	1	103
unigene00858	23	22	18	10	AT1G71000	8	164
unigene00859	4	6	6	0	AT5G27430	1	167
unigene00860	6	21	23	6	AT2G47110	1	156
unigene00861	6	33	16	32	AT4G03280	1	229
unigene00862	4	9	4	8	AT1G56145	176	291
unigene00863	4	14	7	4	AT5G12250	296	443
unigene00864	3	3	3	4	AT5G19010	441	567
unigene00865	1	2	3	6	AT4G36980	372	441
unigene00866	0	2	2	20	AT1G51160	30	127
unigene00867	2	2	3	10	AT1G12280	210	299
unigene00868	6	6	3	7	AT5G10290	469	613
unigene00869	0	4	6	11	AT2G47070	742	880
unigene00870	3	15	4	7	AT3G51500	27	116
unigene00871	4	4	5	3	AT2G01060	40	237
unigene00872	0	12	6	2	AT1G75220	238	487
unigene00873	6	13	32	9	AT4G18100	1	133
unigene00874	1	53	8	11	AT1G52560	25	231
unigene00875	12	2	3	46	AT2G31180	1	98
unigene00876	4	2	2	2	AT4G19860	327	535
unigene00877	2	6	6	3	AT3G17930	83	166
unigene00878	2	5	6	3	no homolog	-	-
unigene00879	3	4	8	2	AT1G19940	326	497
unigene00880	139	208	136	108	AT2G41430	1	50
unigene00881	1	4	0	8	AT3G14470	376	551
unigene00882	11	7	1	3	no homolog	-	-
unigene00883	2	7	4	2	AT5G20090	6	99
unigene00884	5	10	7	2	AT3G51670	249	405
unigene00885	3	1	1	5	AT1G49560	195	299
unigene00886	0	4	21	3	AT5G59850	1	130
unigene00887	0	7	0	8	AT2G33050	570	735
unigene00888	18	29	36	73	no homolog	-	-
unigene00889	5	1	6	6	AT2G21520	426	623
unigene00890	1	6	8	4	AT1G32210	1	115
unigene00891	2	1	7	2	AT4G39680	597	632
unigene00892	2	14	3	18	AT4G27220	766	896
unigene00893	1	3	8	2	AT3G59970	438	592
unigene00894	1	0	7	0	AT5G61960	810	909
unigene00895	29	43	32	15	AT5G46030	16	86
unigene00896	7	3	5	9	AT1G80920	46	161
unigene00897	2	13	4	3	no homolog	-	-
unigene00898	2	6	3	10	AT3G51550	768	895
unigene00899	5	5	1	0	AT3G08620	177	283
unigene00900	1	6	11	5	AT1G51710	213	438
unigene00901	6	8	15	5	AT1G10960	1	147
unigene00902	2	0	1	3	AT2G39340	902	1006
unigene00903	0	10	5	0	AT5G04700	442	538
unigene00904	2	3	8	5	AT5G64920	191	315
unigene00905	17	5	5	4	AT1G71865	1	98
unigene00906	1	5	13	2	AT4G19710	826	916
unigene00907	8	6	4	3	AT1G59660	26	104
unigene00908	0	3	3	9	AT4G32720	331	387
unigene00909	4	3	23	13	AT3G26510	7	196
unigene00910	1	10	9	5	AT4G24690	603	702
unigene00911	5	2	4	24	AT2G34680	1309	1564
unigene00912	5	3	1	2	AT5G27930	1	138
unigene00913	3	10	3	4	no homolog	-	-
unigene00914	1	2	4	3	AT3G15354	720	836
unigene00915	4	3	7	7	AT1G55020	670	859
unigene00916	1	4	3	5	AT2G16800	241	372
unigene00917	10	31	15	21	no homolog	-	-
unigene00918	3	3	1	2	AT1G01610	113	364
unigene00919	0	6	10	0	AT3G04610	445	563
unigene00920	2	3	16	0	AT2G45540	2783	2946
unigene00921	6	2	7	6	no homolog	-	-
unigene00922	20	3	21	2	no homolog	-	-
unigene00923	2	5	2	6	AT1G14920	402	531
unigene00924	5	7	2	4	AT2G42320	489	576
unigene00925	5	11	7	4	AT2G35120	17	156
unigene00926	8	6	2	6	AT5G53940	1	127
unigene00927	0	6	4	1	AT1G62020	1067	1216
unigene00928	0	4	8	5	AT1G73140	343	390
unigene00929	0	4	3	3	AT5G60790	446	525
unigene00930	14	4	3	1	AT5G57345	75	179
unigene00931	0	9	6	3	AT1G71080	60	165
unigene00932	1	6	4	4	AT1G20696	31	129
unigene00933	2	4	1	3	AT3G26720	868	1006
unigene00934	4	17	26	9	AT5G02610	1	123
unigene00935	8	4	2	4	AT1G76900	255	381
unigene00936	3	4	1	5	AT1G55840	179	298
unigene00937	4	3	3	3	AT4G05530	1	189
unigene00938	1	6	7	2	AT5G13000	23	211
unigene00939	2	3	6	1	AT1G59820	1090	1213
unigene00940	2	7	12	5	AT4G38790	40	273
unigene00941	1	3	8	1	AT3G57490	88	263
unigene00942	0	5	3	4	AT1G30400	1528	1622
unigene00943	5	5	12	9	no homolog	-	-
unigene00944	0	2	3	5	AT3G18030	79	200
unigene00945	0	6	5	9	AT3G55580	1	196
unigene00946	7	4	6	3	AT3G26690	59	187
unigene00947	0	5	0	3	AT1G20960	1430	1508
unigene00948	5	6	0	0	AT3G07870	289	382
unigene00949	3	0	1	29	AT1G66120	419	492
unigene00950	6	20	4	0	AT3G45130	602	754
unigene00951	0	5	4	4	AT5G05400	35	233
unigene00952	1	4	2	4	AT2G35680	165	315
unigene00953	1	3	5	6	AT1G08250	248	408
unigene00954	3	3	4	5	AT4G17330	1963	2036
unigene00955	9	6	3	3	AT5G43150	8	82
unigene00956	5	14	9	3	no homolog	-	-
unigene00957	0	15	17	10	AT4G10040	1	112
unigene00958	3	4	0	0	AT4G29190	62	288
unigene00959	13	8	11	5	AT1G22270	1	124
unigene00960	2	4	5	6	AT3G61450	175	219
unigene00961	2	3	20	4	no homolog	-	-
unigene00962	0	5	5	2	AT1G79030	379	547
unigene00963	1	4	5	6	AT3G54610	284	537
unigene00964	1	1	3	0	AT1G32790	82	246
unigene00965	5	3	2	1	AT3G27300	405	516
unigene00966	1	13	0	1	AT1G68400	572	670
unigene00967	1	5	7	5	AT5G05780	194	305
unigene00968	7	10	8	12	AT2G43810	1	91
unigene00969	1	5	7	3	AT4G24660	124	220
unigene00970	4	6	8	2	AT4G11660	43	118
unigene00971	3	7	3	2	AT4G26570	85	226
unigene00972	10	0	0	3	AT1G20270	1	91
unigene00973	7	7	6	3	no homolog	-	-
unigene00974	0	1	3	5	AT3G47720	214	312
unigene00975	1	4	0	4	AT5G07940	1431	1523
unigene00976	4	4	3	5	no homolog	-	-
unigene00977	3	8	5	2	AT4G21860	49	199
unigene00978	69	33	50	63	AT2G03440	57	143
unigene00979	6	5	0	4	AT1G68010	225	386
unigene00980	8	12	2	3	AT2G45660	1	117
unigene00981	1	3	6	5	AT3G51120	1215	1292
unigene00982	0	6	2	5	no homolog	-	-
unigene00983	1	5	3	2	AT5G25400	227	326
unigene00984	0	4	6	0	AT4G24470	161	309
unigene00985	5	3	0	13	AT5G65970	19	154
unigene00986	0	5	2	2	no homolog	-	-
unigene00987	3	4	9	2	AT5G58290	273	408
unigene00988	2	8	5	5	AT4G24520	88	195
unigene00989	1	2	6	3	AT3G19650	153	302
unigene00990	1	7	3	0	no homolog	-	-
unigene00991	0	1	8	4	AT1G18070	462	531
unigene00992	2	4	4	1	no homolog	-	-
unigene00993	0	6	9	2	AT5G09770	1	148
unigene00994	12	6	3	7	AT4G16520	1	117
unigene00995	1	13	13	9	AT5G65360	1	136
unigene00996	5	13	4	3	no homolog	-	-
unigene00997	5	7	4	6	AT4G16380	1	69
unigene00998	0	9	3	2	AT1G44110	310	454
unigene00999	135	111	56	36	no homolog	-	-
unigene01000	18	11	2	1	AT4G38810	73	237
unigene01001	0	2	4	3	AT2G44140	292	422
unigene01002	18	20	3	16	AT2G24940	1	98
unigene01003	57	29	34	30	no homolog	-	-
unigene01004	3	6	3	4	AT1G74270	1	112
unigene01005	4	5	1	0	no homolog	-	-
unigene01006	1	3	0	6	AT3G02530	23	281
unigene01007	3	14	12	4	AT5G53400	122	226
unigene01008	4	8	4	7	no homolog	-	-
unigene01009	2	2	2	8	no homolog	-	-
unigene01010	0	2	2	6	no homolog	-	-
unigene01011	0	6	5	0	AT1G64080	220	407
unigene01012	5	5	1	1	AT1G75500	226	386
unigene01013	2	5	5	0	AT2G17190	377	536
unigene01014	22	67	38	41	AT4G10040	1	112
unigene01015	5	4	1	1	AT5G01460	381	509
unigene01016	2	10	2	2	AT1G55730	320	440
unigene01017	0	2	5	7	AT3G12710	203	311
unigene01018	5	6	3	2	AT4G23920	1	185
unigene01019	8	10	7	2	AT4G20150	1	79
unigene01020	7	0	2	1	AT4G17770	396	483
unigene01021	0	6	3	5	AT5G13100	277	354
unigene01022	3	4	14	2	AT2G45530	86	240
unigene01023	3	6	1	9	AT1G08720	807	933
unigene01024	6	0	1	4	AT3G61460	1	169
unigene01025	1	8	9	11	no homolog	-	-
unigene01026	6	13	9	6	no homolog	-	-
unigene01027	13	50	60	15	AT5G64140	1	50
unigene01028	1	2	12	6	no homolog	-	-
unigene01029	14	5	6	4	AT5G03460	1	76
unigene01030	4	6	4	0	AT4G02680	778	888
unigene01031	3	1	2	2	AT3G11780	41	137
unigene01032	1	2	4	2	AT2G19860	281	388
unigene01033	2	4	2	2	no homolog	-	-
unigene01034	0	4	5	5	AT2G26970	37	206
unigene01035	3	4	8	4	AT3G13772	561	641
unigene01036	1	4	5	0	AT3G61140	187	380
unigene01037	2	4	6	2	no homolog	-	-
unigene01038	1	3	4	1	AT3G13670	626	703
unigene01039	10	4	3	4	AT1G70320	3518	3657
unigene01040	4	3	3	3	AT4G39400	1036	1195
unigene01041	20	7	40	37	AT3G05890	3	54
unigene01042	3	8	7	3	no homolog	-	-
unigene01043	6	4	9	13	no homolog	-	-
unigene01044	3	1	1	5	AT3G53340	26	137
unigene01045	0	4	2	1	no homolog	-	-
unigene01046	1	3	5	6	AT4G14920	234	457
unigene01047	0	5	13	2	AT2G28000	1	139
unigene01048	2	4	1	2	AT3G25570	245	349
unigene01049	1	7	1	2	AT1G60060	199	347
unigene01050	7	4	5	2	AT3G63400	1	182
unigene01051	2	5	17	16	AT1G08080	195	273
unigene01052	15	13	38	25	AT4G14270	10	49
unigene01053	5	0	1	4	no homolog	-	-
unigene01054	1	2	2	1	AT5G18230	31	168
unigene01055	4	2	5	0	no homolog	-	-
unigene01056	2	4	0	4	AT4G37460	958	1052
unigene01057	1	3	4	4	AT2G29590	28	158
unigene01058	0	4	2	1	AT2G31190	164	291
unigene01059	5	9	0	0	AT1G79380	40	171
unigene01060	6	3	2	6	no homolog	-	-
unigene01061	2	4	9	5	AT2G33150	329	418
unigene01062	20	3	4	2	no homolog	-	-
unigene01063	16	80	85	21	AT4G00810	3	62
unigene01064	0	3	2	2	AT4G01670	159	231
unigene01065	3	3	2	0	AT3G15000	91	205
unigene01066	4	9	10	10	AT1G29250	29	114
unigene01067	0	7	3	1	AT3G05150	380	467
unigene01068	0	0	3	4	no homolog	-	-
unigene01069	4	3	4	7	AT2G47690	33	118
unigene01070	0	3	3	2	no homolog	-	-
unigene01071	1	1	4	1	AT3G14470	156	249
unigene01072	2	3	8	4	AT3G58560	519	598
unigene01073	1	18	22	18	no homolog	-	-
unigene01074	2	11	14	2	AT3G12920	205	334
unigene01075	21	39	15	16	no homolog	-	-
unigene01076	1	3	2	1	no homolog	-	-
unigene01077	2	4	6	6	AT5G06950	226	314
unigene01078	2	3	4	7	AT5G27490	126	282
unigene01079	3	2	5	1	AT3G47590	90	163
unigene01080	0	1	7	8	no homolog	-	-
unigene01081	1	7	3	7	no homolog	-	-
unigene01082	3	2	5	2	no homolog	-	-
unigene01083	7	4	5	0	AT1G22640	80	138
unigene01084	3	6	6	2	no homolog	-	-
unigene01085	1	3	0	13	no homolog	-	-
unigene01086	9	5	0	1	AT4G16380	1	79
unigene01087	0	2	2	4	AT1G01690	152	259
unigene01088	1	6	4	0	AT3G21100	363	573
unigene01089	0	4	1	1	no homolog	-	-
unigene01090	6	5	1	1	no homolog	-	-
unigene01091	2	4	7	2	AT4G15420	363	525
unigene01092	5	2	6	1	AT2G34450	44	138
unigene01093	1	3	1	6	no homolog	-	-
unigene01094	0	0	6	1	AT2G04340	4	110
unigene01095	2	13	18	5	no homolog	-	-
unigene01096	0	2	5	1	AT3G55580	420	485
unigene01097	2	6	13	2	AT5G18580	360	469
unigene01098	0	1	7	4	AT4G10500	5	146
unigene01099	2	3	6	3	AT2G37410	81	243
unigene01100	0	5	1	1	AT1G49560	179	299
unigene01101	4	4	5	4	AT3G17300	1	91
unigene01102	0	18	14	5	AT5G02220	10	72
unigene01103	9	1	8	3	AT3G58170	1	122
unigene01104	3	9	19	9	AT3G06680	22	83
unigene01105	8	1	2	1	AT2G32070	1	52
unigene01106	2	1	3	1	AT5G58490	229	324
unigene01107	0	1	4	4	AT3G43520	177	240
unigene01108	1	2	3	4	no homolog	-	-
unigene01109	4	5	0	2	AT5G14270	441	543
unigene01110	1	3	5	0	AT3G22960	530	596
unigene01111	3	5	6	1	no homolog	-	-
unigene01112	1	22	33	6	AT2G25060	28	137
unigene01113	1	5	1	1	AT1G76950	1019	1096
unigene01114	2	3	3	1	AT1G44910	644	802
unigene01115	4	4	3	6	AT2G33740	81	182
unigene01116	1	0	5	0	AT3G26980	1	116
unigene01117	3	3	2	0	AT5G49120	80	114
unigene01118	1	4	2	1	AT2G16860	187	298
unigene01119	2	0	3	4	no homolog	-	-
unigene01120	3	0	2	3	AT4G16150	7	84
unigene01121	3	5	5	3	AT3G01390	1	110
unigene01122	1	6	0	11	AT4G36360	94	154
unigene01123	0	3	3	0	AT1G53310	892	967
unigene01124	3	7	6	2	no homolog	-	-
unigene01125	8	3	15	8	no homolog	-	-
unigene01126	2	2	2	4	AT2G44770	146	266
unigene01127	1	2	2	0	AT4G12110	167	294
unigene01128	7	23	3	0	no homolog	-	-
unigene01129	2	4	3	2	AT5G52210	104	200
unigene01130	0	13	9	1	AT3G53830	247	388
unigene01131	0	4	6	7	AT5G58440	500	583
unigene01132	0	2	5	0	no homolog	-	-
unigene01133	0	5	3	3	AT4G30340	397	492
unigene01134	9	10	2	2	AT1G16810	1	144
unigene01135	4	3	2	1	AT1G01910	129	249
unigene01136	0	3	4	1	no homolog	-	-
unigene01137	2	6	3	2	no homolog	-	-
unigene01138	5	1	3	4	no homolog	-	-
unigene01139	2	0	3	2	AT4G31410	204	297
unigene01140	3	2	3	5	AT3G50170	389	523
unigene01141	0	3	5	2	AT1G18370	875	974
unigene01142	0	4	8	3	AT1G14360	1	134
unigene01143	1	6	4	1	AT4G10840	462	602
unigene01144	25	54	58	37	no homolog	-	-
unigene01145	0	5	0	2	AT1G69550	894	1038
unigene01146	2	0	6	6	AT2G25737	277	474
unigene01147	0	3	3	1	AT4G34460	254	315
unigene01148	2	1	1	1	AT1G67310	785	944
unigene01149	5	1	3	4	AT1G06410	1	36
unigene01150	10	7	5	11	no homolog	-	-
unigene01151	2	5	8	2	no homolog	-	-
unigene01152	3	1	4	0	AT5G60600	67	179
unigene01153	21	1	4	4	AT4G31340	22	100
unigene01154	3	7	1	0	AT2G20495	36	122
unigene01155	1	2	6	2	AT4G11860	557	607
unigene01156	0	4	6	9	AT2G23320	250	317
unigene01157	0	2	6	1	AT4G12790	177	259
unigene01158	5	13	15	9	AT1G77710	1	87
unigene01159	1	3	4	4	no homolog	-	-
unigene01160	0	0	10	7	no homolog	-	-
unigene01161	7	3	0	2	AT4G33040	6	144
unigene01162	6	2	6	0	no homolog	-	-
unigene01163	0	2	4	0	AT3G25545	1	155
unigene01164	0	10	4	1	AT2G45660	107	211
unigene01165	2	5	1	1	AT4G00530	1	71
unigene01166	0	3	4	0	AT2G25760	621	673
unigene01167	7	2	2	0	AT4G17330	1777	1960
unigene01168	2	1	1	3	AT5G04740	134	200
unigene01169	1	6	8	1	AT2G09990	2	123
unigene01170	2	0	1	4	AT3G16830	1046	1131
unigene01171	4	1	0	3	AT2G37040	32	77
unigene01172	3	2	3	1	no homolog	-	-
unigene01173	1	4	2	0	AT4G27750	1	123
unigene01174	2	1	1	9	AT1G47310	223	395
unigene01175	7	9	18	18	AT5G59613	2	55
unigene01176	1	2	2	5	no homolog	-	-
unigene01177	0	6	0	0	no homolog	-	-
unigene01178	0	1	3	6	no homolog	-	-
unigene01179	0	6	2	1	AT3G49660	217	317
unigene01180	0	3	5	0	AT3G54480	138	272
unigene01181	5	1	0	2	AT3G14870	355	462
unigene01182	0	3	3	4	no homolog	-	-
unigene01183	0	3	1	2	AT3G02070	1	129
unigene01184	8	5	7	4	no homolog	-	-
unigene01185	0	9	5	1	AT1G48410	899	1048
unigene01186	2	2	2	2	no homolog	-	-
unigene01187	1	2	4	2	no homolog	-	-
unigene01188	1	1	2	1	AT5G50920	311	406
unigene01189	4	3	1	0	AT1G19790	239	344
unigene01190	86	18	7	4	no homolog	-	-
unigene01191	1	2	3	3	AT2G20740	10	104
unigene01192	0	5	3	0	AT5G59050	37	113
unigene01193	0	1	1	4	AT3G20650	303	369
unigene01194	0	2	2	4	AT1G02560	257	298
unigene01195	2	3	2	2	AT4G26701	2	69
unigene01196	10	4	1	3	no homolog	-	-
unigene01197	0	2	0	3	no homolog	-	-
unigene01198	0	4	5	1	AT1G12230	322	405
unigene01199	0	3	3	0	AT2G48020	194	285
unigene01200	0	1	6	2	AT2G46820	85	154
unigene01201	3	19	4	1	no homolog	-	-
unigene01202	2	1	1	0	AT1G55840	1	117
unigene01203	3	1	2	0	AT3G46580	1	81
unigene01204	10	10	1	0	AT5G46030	19	86
unigene01205	1	2	3	3	AT5G26770	232	335
unigene01206	1	6	2	6	AT3G56170	180	320
unigene01207	2	2	2	2	AT3G27740	283	358
unigene01208	3	6	4	4	AT5G64220	13	59
unigene01209	1	4	1	3	AT4G16780	166	265
unigene01210	2	1	2	5	no homolog	-	-
unigene01211	4	8	6	2	AT1G32050	1	115
unigene01212	2	0	2	1	AT3G05380	903	974
unigene01213	5	2	1	0	no homolog	-	-
unigene01214	1	0	1	5	AT1G17210	901	957
unigene01215	2	0	2	1	AT4G13040	86	132
unigene01216	4	1	0	1	AT2G18630	1	114
unigene01217	0	5	8	0	AT2G28950	11	151
unigene01218	2	0	3	1	AT2G46420	301	363
unigene01219	0	5	2	1	AT5G11560	900	957
unigene01220	0	4	5	0	AT3G15010	359	401
unigene01221	1	1	2	1	AT2G21160	20	121
unigene01222	0	11	9	4	AT1G17665	285	334
unigene01223	3	1	4	4	no homolog	-	-
unigene01224	2	1	1	1	AT4G03430	445	585
unigene01225	0	2	8	2	AT4G27190	145	272
unigene01226	1	0	2	1	AT4G14950	358	403
unigene01227	3	1	4	1	AT5G58575	79	176
unigene01228	4	2	5	2	no homolog	-	-
unigene01229	0	5	2	2	AT4G33200	1415	1483
unigene01230	0	7	4	3	no homolog	-	-
unigene01231	1	6	3	0	AT1G71820	683	752
unigene01232	6	1	3	1	no homolog	-	-
unigene01233	0	5	0	12	AT2G45590	260	410
unigene01234	0	4	1	2	AT4G08790	4	150
unigene01235	3	4	1	2	no homolog	-	-
unigene01236	1	3	0	4	AT5G40190	1	42
unigene01237	0	3	3	1	AT2G44350	420	473
unigene01238	2	0	0	2	AT3G13540	22	141
unigene01239	2	1	1	3	no homolog	-	-
unigene01240	0	4	4	0	no homolog	-	-
unigene01241	2	2	2	5	AT3G25560	528	630
unigene01242	1	1	5	0	AT5G38840	393	532
unigene01243	2	5	0	3	AT3G14810	625	732
unigene01244	1	3	0	2	AT5G21160	777	823
unigene01245	6	10	7	16	no homolog	-	-
unigene01246	0	5	3	0	AT5G08080	1	103
unigene01247	3	4	1	0	no homolog	-	-
unigene01248	9	0	2	1	AT5G09960	14	112
unigene01249	0	0	2	3	no homolog	-	-
unigene01250	1	5	3	0	AT2G07360	1012	1178
unigene01251	1	2	3	0	no homolog	-	-
unigene01252	2	2	3	2	no homolog	-	-
unigene01253	2	0	2	2	AT1G27385	69	199
unigene01254	1	2	3	4	AT5G58720	429	514
unigene01255	0	1	2	5	AT1G24120	316	436
unigene01256	0	6	5	2	AT5G51120	59	126
unigene01257	1	3	0	4	AT2G40200	80	204
unigene01258	3	20	7	3	no homolog	-	-
unigene01259	2	2	2	6	AT3G20890	201	292
unigene01260	0	1	2	2	AT1G08370	1	87
unigene01261	1	2	0	3	AT5G09850	11	173
unigene01262	1	3	2	0	AT3G07200	125	181
unigene01263	0	3	4	0	AT5G05670	64	130
unigene01264	1	3	0	1	AT4G13350	415	515
unigene01265	3	1	2	1	no homolog	-	-
unigene01266	1	3	2	1	no homolog	-	-
unigene01267	0	5	5	5	AT3G52250	252	375
unigene01268	14	2	1	0	AT5G42440	77	140
unigene01269	0	2	3	1	AT5G57330	1	79
unigene01270	0	3	2	4	AT1G08820	275	385
unigene01271	1	4	0	0	AT3G61690	1101	1200
unigene01272	0	11	4	3	AT2G20590	316	385
unigene01273	1	5	3	0	AT1G14570	401	468
unigene01274	1	2	2	2	AT1G32360	311	384
unigene01275	2	0	1	2	AT1G27760	187	318
unigene01276	2	2	0	0	AT1G56130	44	150
unigene01277	2	2	1	0	AT1G66890	76	157
unigene01278	1	2	1	3	AT3G49680	336	411
unigene01279	1	3	3	1	AT4G22340	312	362
unigene01280	2	4	2	0	AT4G39280	1	108
unigene01281	0	0	1	6	AT1G67080	69	195
unigene01282	1	5	4	4	no homolog	-	-
unigene01283	10	4	11	9	no homolog	-	-
unigene01284	0	3	2	1	AT3G15550	401	553
unigene01285	1	3	11	3	AT1G11890	22	68
unigene01286	1	2	5	5	no homolog	-	-
unigene01287	0	4	6	0	no homolog	-	-
unigene01288	1	4	2	2	AT3G04710	93	208
unigene01289	3	3	2	0	no homolog	-	-
unigene01290	2	1	2	2	no homolog	-	-
unigene01291	0	4	2	1	no homolog	-	-
unigene01292	0	2	3	1	no homolog	-	-
unigene01293	2	0	1	1	AT2G01080	165	231
unigene01294	3	2	1	0	AT5G03905	107	157
unigene01295	1	1	2	3	AT1G57870	194	336
unigene01296	4	9	16	5	no homolog	-	-
unigene01297	1	0	1	3	AT1G53190	264	380
unigene01298	1	3	2	1	no homolog	-	-
unigene01299	0	6	0	0	no homolog	-	-
unigene01300	1	0	2	3	no homolog	-	-
unigene01301	0	9	3	2	no homolog	-	-
unigene01302	0	2	2	2	AT4G32520	444	529
unigene01303	1	0	3	0	AT5G61140	857	919
unigene01304	2	1	0	2	no homolog	-	-
unigene01305	4	0	0	3	AT5G57630	380	412
unigene01306	3	2	2	1	no homolog	-	-
unigene01307	2	4	1	2	no homolog	-	-
unigene01308	0	0	0	6	AT5G11320	246	293
unigene01309	0	0	1	4	no homolog	-	-
unigene01310	0	2	1	3	AT1G32150	306	360
unigene01311	0	4	0	0	AT2G25830	168	292
unigene01312	12	2	0	0	no homolog	-	-
unigene01313	1	6	2	1	AT4G27750	172	305
unigene01314	2	3	3	4	no homolog	-	-
unigene01315	0	7	0	0	no homolog	-	-
unigene01316	3	0	2	3	no homolog	-	-
unigene01317	1	8	5	1	no homolog	-	-
unigene01318	2	1	2	0	AT1G76140	531	606
unigene01319	3	1	0	0	AT3G55530	1	36
unigene01320	4	6	3	5	no homolog	-	-
unigene01321	1	4	2	2	AT3G62810	1	80
unigene01322	0	2	8	0	no homolog	-	-
unigene01323	1	3	0	5	AT3G53380	587	686
unigene01324	0	1	0	2	AT1G20830	257	323
unigene01325	1	2	0	1	AT5G06600	573	675
unigene01326	1	0	1	3	AT1G72280	61	137
unigene01327	2	4	4	2	AT5G67320	1	97
unigene01328	1	1	3	2	AT5G11100	84	199
unigene01329	0	3	2	1	AT4G03550	1637	1712
unigene01330	1	0	3	0	AT5G47820	202	291
unigene01331	0	4	2	0	AT4G18570	508	621
unigene01332	1	2	3	0	no homolog	-	-
unigene01333	0	4	0	1	no homolog	-	-
unigene01334	1	4	0	1	no homolog	-	-
unigene01335	3	0	4	0	AT1G11260	413	514
unigene01336	0	2	3	6	no homolog	-	-
unigene01337	4	2	0	2	no homolog	-	-
unigene01338	0	3	0	2	AT5G20635	52	128
unigene01339	2	1	0	2	AT3G18380	184	293
unigene01340	13	0	3	4	no homolog	-	-
unigene01341	3	0	2	7	AT5G16210	1	90
unigene01342	0	1	2	2	no homolog	-	-
unigene01343	0	0	1	2	AT1G34320	327	407
unigene01344	1	4	0	0	AT5G35750	1061	1122
unigene01345	7	9	6	4	no homolog	-	-
unigene01346	1	0	2	2	AT3G16950	509	570
unigene01347	0	3	1	0	AT4G29330	77	149
unigene01348	0	0	3	2	no homolog	-	-
unigene01349	0	0	3	0	no homolog	-	-
unigene01350	0	9	4	0	no homolog	-	-
unigene01351	0	3	3	0	no homolog	-	-
unigene01352	0	0	2	6	no homolog	-	-
unigene01353	0	3	2	1	AT3G21070	493	524
unigene01354	1	4	1	1	no homolog	-	-
unigene01355	2	1	1	3	AT1G66880	1186	1283
unigene01356	0	0	3	3	no homolog	-	-
unigene01357	0	2	3	0	AT1G43670	112	140
unigene01358	2	0	10	9	no homolog	-	-
unigene01359	5	1	0	3	no homolog	-	-
unigene01360	0	2	3	1	AT3G20250	899	960
unigene01361	1	1	1	2	AT3G66654	178	233
unigene01362	3	0	0	1	AT3G47960	29	121
unigene01363	1	1	4	3	no homolog	-	-
unigene01364	0	3	2	1	no homolog	-	-
unigene01365	0	1	4	0	no homolog	-	-
unigene01366	5	5	10	11	AT4G37820	4	92
unigene01367	4	12	5	1	AT4G30560	121	211
unigene01368	4	7	2	0	AT3G03773	2	99
unigene01369	2	4	0	2	AT5G22920	15	110
unigene01370	9	6	14	4	no homolog	-	-
unigene01371	3	8	0	1	AT1G69780	1	57
unigene01372	1	5	3	3	no homolog	-	-
unigene01373	0	3	5	3	AT5G07910	153	225
unigene01374	87	91	86	63	AT4G14360	366	399
unigene01375	2	4	1	0	AT1G78960	1	37
unigene01376	0	3	5	0	no homolog	-	-
unigene01377	4	2	0	1	AT5G66460	61	130
unigene01378	113	309	395	266	ATCG00170	237	1241
unigene01379	156	327	350	251	ATCG00540	1	320
unigene01380	14	103	166	85	ATCG01130	1072	1749
unigene01381	422	265	189	355	ATCG00280	1	473
unigene01382	29	232	212	146	ATCG00040	3	526
unigene01383	12	27	40	25	ATCG00180	142	581
unigene01384	32	54	42	16	ATMG00580	1	153
unigene01385	191	216	183	164	ATMG00730	1	265
unigene01386	144	167	105	47	ATMG01360	1	526
unigene01387	445	816	973	200	no homolog	-	-
unigene01388	22	34	34	17	ATMG00290	5	362
unigene01389	23	34	29	27	ATMG00640	1	189
unigene01390	98	343	243	279	ATCG00580	1	83
unigene01391	11	44	42	12	no homolog	-	-
unigene01392	38	13	13	19	AT5G60900	55	732
unigene01393	231	423	240	167	AT5G52640	1	705
unigene01394	79	30	22	32	AT5G48150	110	489
unigene01395	392	469	280	219	AT3G12580	1	618
unigene01396	20	9	35	62	AT2G26640	7	509
unigene01397	9	30	31	31	AT1G17840	151	668
unigene01398	13	5	4	32	AT3G10050	1	592
unigene01399	43	35	37	25	AT5G55660	297	480
unigene01400	21	7	9	44	AT2G25490	168	405
unigene01401	70	49	36	9	AT5G48100	40	563
unigene01402	5	65	42	14	AT2G26150	30	331
unigene01403	16	27	7	26	AT4G17230	110	527
unigene01404	22	53	41	29	AT2G46240	930	1038
unigene01405	78	13	33	86	AT4G33050	21	485
unigene01406	169	303	241	200	ATCG00220	1	34
unigene01407	1	12	53	3	AT3G23990	201	561
unigene01408	21	70	55	46	AT1G76490	220	634
unigene01409	429	252	168	154	ATMG01190	1	504
unigene01410	8	27	44	13	ATMG00665	122	481
unigene01411	12	49	25	43	AT5G67250	41	525
unigene01412	14	29	23	12	ATMG00070	15	190
unigene01413	13	16	11	19	AT3G48000	26	538
unigene01414	109	59	61	75	AT3G11760	336	693
unigene01415	5	37	24	9	AT5G15450	541	964
unigene01416	15	14	17	27	AT3G52870	164	451
unigene01417	3	27	19	9	AT2G38820	2	277
unigene01418	16	14	20	22	AT1G76810	1	59
unigene01419	19	27	22	12	AT3G22440	1	509
unigene01420	5	35	52	13	AT4G13940	1	485
unigene01421	7	22	16	8	ATMG00220	1	333
unigene01422	90	40	26	77	AT4G30960	17	438
unigene01423	5	18	17	5	AT2G41060	93	450
unigene01424	15	41	30	13	AT4G15480	14	478
unigene01425	0	23	29	6	AT1G30690	199	540
unigene01426	12	0	1	30	AT2G46960	1	517
unigene01427	20	80	54	65	AT4G11820	1	461
unigene01428	34	10	4	52	no homolog	-	-
unigene01429	31	19	68	120	AT1G77380	13	476
unigene01430	21	19	57	23	AT1G76490	279	636
unigene01431	40	37	23	35	AT2G40140	195	593
unigene01432	10	8	14	35	AT2G18630	1	392
unigene01433	202	24	28	48	AT4G35090	1	492
unigene01434	3	35	19	16	AT5G50180	7	346
unigene01435	21	33	21	11	AT5G20950	308	623
unigene01436	31	41	84	97	AT2G30360	132	422
unigene01437	3	70	102	6	AT3G12203	27	437
unigene01438	27	172	171	71	ATCG00490	1	473
unigene01439	7	111	58	14	AT2G26150	1	344
unigene01440	13	5	10	7	AT4G31180	26	558
unigene01441	5	6	8	13	AT3G51860	1	439
unigene01442	10	8	1	6	AT2G32240	815	1267
unigene01443	9	15	24	39	AT2G43020	40	490
unigene01444	6	15	7	5	ATMG00830	9	250
unigene01445	8	21	13	4	ATMG01110	95	191
unigene01446	5	10	40	5	AT5G24910	37	529
unigene01447	19	34	25	13	AT4G12320	224	396
unigene01448	3	15	20	10	AT2G26980	6	434
unigene01449	48	31	83	46	AT1G20100	53	276
unigene01450	9	10	5	2	AT4G01050	1	416
unigene01451	0	12	24	21	AT1G47670	8	517
unigene01452	8	15	26	14	ATMG00520	599	672
unigene01453	3	5	12	18	AT2G31820	243	662
unigene01454	15	17	18	14	AT5G47780	392	616
unigene01455	4	12	8	1	AT1G73300	143	437
unigene01456	3	15	16	4	no homolog	-	-
unigene01457	83	19	37	101	AT3G62260	1	383
unigene01458	23	57	61	41	AT3G59920	1	428
unigene01459	48	6	7	9	ATMG00570	10	276
unigene01460	3	81	80	11	AT4G14960	1	431
unigene01461	7	13	18	11	ATMG00520	1	123
unigene01462	4	8	11	9	AT3G52120	1	443
unigene01463	99	34	22	71	AT2G40000	1	377
unigene01464	1	37	28	11	AT4G23800	3	452
unigene01465	22	18	11	47	AT1G72470	178	633
unigene01466	16	4	13	13	AT3G11410	1	395
unigene01467	10	67	62	6	AT3G06350	120	602
unigene01468	13	16	10	4	AT5G62790	224	477
unigene01469	168	78	42	116	AT5G12010	49	407
unigene01470	31	18	9	14	AT3G20500	8	436
unigene01471	19	40	30	7	AT1G33540	25	446
unigene01472	19	26	30	41	AT5G67300	3	305
unigene01473	39	12	4	11	AT3G62260	1	382
unigene01474	8	20	21	25	AT2G36530	133	444
unigene01475	59	19	21	20	AT3G52880	1	434
unigene01476	25	28	17	17	AT4G30440	1	425
unigene01477	8	33	11	8	AT5G07030	10	455
unigene01478	9	66	94	9	AT2G47590	5	431
unigene01479	22	107	68	62	AT4G01850	11	393
unigene01480	97	207	166	72	AT1G12060	34	148
unigene01481	4	18	12	24	AT2G05710	505	990
unigene01482	187	186	86	25	AT5G13930	8	392
unigene01483	7	16	25	16	AT1G08200	1	389
unigene01484	5	31	6	0	AT4G17880	63	585
unigene01485	19	31	23	10	no homolog	-	-
unigene01486	13	52	49	46	AT5G09810	1	377
unigene01487	180	17	54	59	AT1G53910	1	355
unigene01488	25	17	9	22	AT2G28930	1	366
unigene01489	1	25	17	15	AT1G61140	456	760
unigene01490	22	6	1	1	AT5G42650	51	510
unigene01491	26	33	37	48	ATCG01050	1	504
unigene01492	8	23	38	13	AT4G24190	359	643
unigene01493	1	9	12	14	ATCG00120	24	494
unigene01494	0	71	41	8	AT1G50010	1	431
unigene01495	21	13	11	0	AT2G44480	32	512
unigene01496	45	190	213	19	AT3G10450	26	437
unigene01497	13	13	8	23	AT3G19990	13	424
unigene01498	4	18	17	12	no homolog	-	-
unigene01499	6	15	8	5	AT5G18420	12	440
unigene01500	8	15	22	6	AT1G04980	25	447
unigene01501	19	9	9	36	AT4G29010	245	552
unigene01502	56	56	50	93	AT4G11070	4	200
unigene01503	55	31	20	29	AT3G19320	119	397
unigene01504	1	20	11	10	AT4G23820	24	431
unigene01505	10	46	39	3	AT1G73300	29	441
unigene01506	17	4	8	12	AT4G01070	1	474
unigene01507	0	19	12	2	AT4G33260	80	447
unigene01508	9	8	11	38	AT2G23980	256	745
unigene01509	3	27	32	27	AT3G58610	147	590
unigene01510	8	30	25	11	AT4G22670	1	237
unigene01511	31	22	5	4	AT1G73300	28	441
unigene01512	13	27	40	27	AT1G02305	29	362
unigene01513	52	62	75	54	AT3G44110	1	420
unigene01514	20	14	24	8	AT2G27350	175	505
unigene01515	8	11	8	6	AT3G13340	69	329
unigene01516	8	22	20	13	no homolog	-	-
unigene01517	2	7	11	11	AT3G50120	347	527
unigene01518	4	14	28	43	no homolog	-	-
unigene01519	2	12	9	3	AT2G01470	3	390
unigene01520	28	23	32	32	AT4G11260	8	358
unigene01521	1	5	9	30	AT3G54020	1	304
unigene01522	3	17	18	11	AT1G65930	1	403
unigene01523	39	52	75	81	AT2G39720	1	399
unigene01524	19	7	8	20	AT1G72710	93	465
unigene01525	23	6	8	2	AT5G57580	246	637
unigene01526	12	6	7	17	AT1G10940	1	363
unigene01527	1	7	7	9	AT5G62020	16	296
unigene01528	4	14	27	5	AT4G16830	1	355
unigene01529	6	6	19	39	AT1G70170	9	357
unigene01530	4	27	54	24	AT5G28840	1	377
unigene01531	5	20	16	5	AT5G62390	282	443
unigene01532	5	15	15	22	AT5G64430	39	509
unigene01533	3	4	5	9	AT3G14840	784	981
unigene01534	17	0	12	1	AT1G66180	168	430
unigene01535	9	36	42	15	AT3G12050	1	354
unigene01536	21	23	46	0	AT5G13930	8	395
unigene01537	27	14	23	16	AT3G15730	426	810
unigene01538	4	17	9	11	AT1G77490	67	367
unigene01539	8	9	10	4	AT3G55360	12	310
unigene01540	11	13	8	6	AT3G56940	126	409
unigene01541	6	8	3	10	AT3G25830	189	592
unigene01542	3	3	15	13	AT3G23820	198	459
unigene01543	2	10	18	10	AT4G39350	737	1082
unigene01544	4	19	12	6	AT3G07370	2	277
unigene01545	2	16	30	5	AT5G20890	105	520
unigene01546	11	14	10	37	AT4G27720	71	460
unigene01547	22	24	44	23	AT5G08570	97	502
unigene01548	10	3	6	9	AT3G02260	4759	4889
unigene01549	42	30	8	7	AT2G19810	1	358
unigene01550	53	19	43	160	AT4G27410	1	295
unigene01551	13	38	46	15	AT2G21330	1	399
unigene01552	14	13	19	3	AT4G24220	16	387
unigene01553	61	140	75	55	ATCG00080	1	36
unigene01554	20	20	26	48	AT5G36230	1	404
unigene01555	12	41	24	8	AT5G54770	1	334
unigene01556	11	19	31	16	AT5G56950	74	301
unigene01557	12	25	55	65	AT1G08440	3	399
unigene01558	7	16	6	2	AT1G22280	1	281
unigene01559	26	38	41	54	AT4G37260	5	272
unigene01560	15	9	10	7	AT5G36230	1	404
unigene01561	3	10	7	6	AT2G23350	232	662
unigene01562	15	16	9	7	AT3G02540	169	400
unigene01563	12	0	4	5	AT5G56980	106	257
unigene01564	3	28	11	5	AT3G61790	51	311
unigene01565	19	19	25	30	AT1G69840	1	282
unigene01566	20	17	10	7	AT1G06550	1	386
unigene01567	0	5	19	7	AT4G21150	281	643
unigene01568	2	20	39	15	AT5G19760	1	298
unigene01569	3	8	16	4	AT1G29150	81	419
unigene01570	3	12	5	4	AT1G23380	1	322
unigene01571	77	10	23	1	AT1G29670	34	363
unigene01572	10	26	9	17	AT3G56680	24	352
unigene01573	0	20	18	5	AT5G23860	26	367
unigene01574	10	8	9	17	AT4G32300	467	811
unigene01575	5	20	8	3	AT5G25610	144	389
unigene01576	40	26	11	8	AT1G17020	1	358
unigene01577	11	2	13	5	AT2G45300	88	519
unigene01578	2	14	15	7	AT2G20560	1	337
unigene01579	9	14	16	12	AT5G32440	1	265
unigene01580	1	27	20	0	AT5G28540	201	643
unigene01581	26	67	43	17	AT1G07350	69	171
unigene01582	40	92	103	55	AT4G05320	1	381
unigene01583	1	4	7	15	AT1G79440	161	527
unigene01584	14	29	26	2	AT5G13930	8	370
unigene01585	42	43	31	56	AT4G29810	1	359
unigene01586	3	5	8	16	AT5G62390	267	445
unigene01587	1	14	14	9	AT3G47950	622	803
unigene01588	107	15	39	49	AT5G67080	1	344
unigene01589	3	54	57	1	AT5G40990	28	374
unigene01590	50	116	176	36	AT2G36460	1	358
unigene01591	26	9	5	4	AT1G22770	803	1170
unigene01592	16	4	3	0	AT3G63010	1	341
unigene01593	6	66	70	22	AT5G47770	41	384
unigene01594	10	7	16	15	AT1G75290	9	310
unigene01595	6	16	22	53	AT5G54960	243	607
unigene01596	6	11	14	10	AT2G17930	3471	3858
unigene01597	19	35	53	29	AT5G20060	1	252
unigene01598	6	19	2	1	AT1G02205	78	459
unigene01599	11	17	17	11	AT3G56680	24	259
unigene01600	1	9	16	7	AT4G16760	332	651
unigene01601	3	20	21	7	AT4G15480	119	478
unigene01602	46	50	17	17	AT5G05410	16	333
unigene01603	7	11	22	5	AT2G24270	150	496
unigene01604	7	32	30	17	AT2G47470	1	357
unigene01605	27	65	45	30	AT5G52640	328	705
unigene01606	0	22	9	6	no homolog	-	-
unigene01607	42	45	70	92	AT5G60800	25	283
unigene01608	59	20	19	25	AT2G46080	1	347
unigene01609	20	10	8	26	AT5G47390	1	322
unigene01610	9	28	14	4	AT3G02540	169	400
unigene01611	8	4	2	6	AT1G04170	75	462
unigene01612	4	3	10	6	AT5G57870	367	776
unigene01613	5	6	18	3	AT5G48230	47	398
unigene01614	21	28	33	18	AT2G33040	1	322
unigene01615	15	4	8	6	AT3G27090	49	295
unigene01616	64	44	23	40	AT1G13440	5	337
unigene01617	9	9	16	31	no homolog	-	-
unigene01618	24	0	1	0	no homolog	-	-
unigene01619	1	14	9	9	AT1G05500	203	560
unigene01620	10	10	16	6	AT3G24170	134	499
unigene01621	10	7	9	8	AT5G05190	430	546
unigene01622	1	19	7	6	AT2G39550	36	375
unigene01623	0	24	31	5	AT1G08560	1	310
unigene01624	1	1	51	13	AT3G14220	33	357
unigene01625	18	2	10	36	AT1G80840	30	292
unigene01626	0	24	16	5	AT5G66230	113	325
unigene01627	2	35	13	6	AT4G38660	3	323
unigene01628	0	24	21	6	AT2G17420	53	378
unigene01629	1	13	6	29	AT3G24050	6	262
unigene01630	2	23	38	14	AT4G37980	7	354
unigene01631	20	26	42	12	AT5G43330	1	332
unigene01632	20	99	88	44	AT2G21430	19	361
unigene01633	6	18	16	15	AT2G47470	1	357
unigene01634	6	74	72	21	AT4G35100	1	272
unigene01635	2	40	45	9	AT3G10450	41	394
unigene01636	14	25	27	13	AT1G10350	1	349
unigene01637	0	2	10	48	AT2G36880	52	390
unigene01638	12	25	46	49	AT4G17260	13	353
unigene01639	24	33	14	7	AT3G51240	27	358
unigene01640	274	179	93	20	AT4G22880	6	347
unigene01641	9	21	10	10	AT3G27090	1	295
unigene01642	12	6	6	4	AT2G04280	170	568
unigene01643	9	37	19	13	AT3G45600	1	280
unigene01644	12	9	6	4	AT4G37760	157	517
unigene01645	9	13	14	5	AT2G40830	123	327
unigene01646	502	281	426	325	AT2G39050	169	316
unigene01647	0	14	12	14	AT1G10040	128	410
unigene01648	116	137	61	51	AT5G25280	71	219
unigene01649	9	9	4	13	AT1G68490	1	183
unigene01650	10	10	5	1	AT5G13570	130	373
unigene01651	0	27	7	0	AT5G47500	48	362
unigene01652	8	23	15	32	AT4G28400	34	282
unigene01653	6	34	24	3	no homolog	-	-
unigene01654	21	10	5	25	AT4G17790	23	264
unigene01655	4	3	18	26	AT4G39830	16	321
unigene01656	31	20	16	12	no homolog	-	-
unigene01657	11	14	19	18	ATCG01250	1	136
unigene01658	4	11	13	3	AT1G04690	1	328
unigene01659	6	6	9	7	AT2G24200	142	519
unigene01660	11	27	12	21	AT5G45410	4	291
unigene01661	1	10	25	7	AT1G53240	1	214
unigene01662	36	9	16	15	AT4G27410	1	297
unigene01663	236	270	100	67	no homolog	-	-
unigene01664	11	46	52	12	AT2G22920	88	435
unigene01665	7	10	17	24	AT1G70000	1	246
unigene01666	4	12	14	8	AT1G10840	4	335
unigene01667	6	7	15	0	AT5G36110	149	473
unigene01668	16	30	33	5	AT5G42800	1	327
unigene01669	5	13	1	3	no homolog	-	-
unigene01670	15	26	26	20	no homolog	-	-
unigene01671	1	25	43	14	AT1G53240	7	341
unigene01672	5	19	26	11	AT5G13490	1	385
unigene01673	24	8	4	14	AT4G11610	623	1011
unigene01674	9	10	11	1	AT4G00380	76	413
unigene01675	1	9	7	4	AT5G05000	62	306
unigene01676	5	27	29	53	AT3G44190	22	360
unigene01677	3	7	6	16	AT2G20890	5	290
unigene01678	1	17	9	10	AT5G24930	44	237
unigene01679	7	5	6	1	AT1G66250	172	429
unigene01680	8	11	13	9	AT5G55480	529	726
unigene01681	1	3	4	31	AT3G61440	6	368
unigene01682	30	10	12	0	AT2G04240	1	154
unigene01683	1	14	10	7	AT4G24820	258	386
unigene01684	15	8	13	20	AT2G46400	1	276
unigene01685	6	9	9	2	AT2G46620	292	491
unigene01686	22	12	16	2	AT1G75900	30	363
unigene01687	24	23	15	37	AT2G32070	1	272
unigene01688	5	11	9	2	AT5G16510	1	292
unigene01689	2	10	4	6	AT3G28715	1	351
unigene01690	41	21	18	22	AT1G75390	29	164
unigene01691	6	8	12	8	AT5G47730	38	334
unigene01692	9	25	20	20	AT1G78955	391	759
unigene01693	4	9	10	15	AT5G03290	3	374
unigene01694	12	7	5	16	AT1G78280	601	943
unigene01695	2	21	16	3	AT3G06350	281	603
unigene01696	8	9	6	5	AT4G39150	87	319
unigene01697	6	6	3	1	AT3G61060	35	281
unigene01698	0	10	40	7	AT1G72370	11	296
unigene01699	22	8	14	28	AT5G42050	43	347
unigene01700	0	27	8	4	AT5G56120	1	236
unigene01701	20	8	7	11	AT2G46080	1	347
unigene01702	10	5	9	5	AT3G17410	1	360
unigene01703	41	21	27	5	AT5G33370	35	364
unigene01704	5	8	12	4	AT1G47710	30	390
unigene01705	17	25	36	14	AT2G25110	34	216
unigene01706	1	3	12	2	AT2G47240	301	488
unigene01707	11	12	10	21	AT2G20370	272	618
unigene01708	6	3	7	48	AT4G17500	9	267
unigene01709	18	19	37	37	AT1G05850	25	311
unigene01710	3	0	6	27	no homolog	-	-
unigene01711	15	24	16	2	AT1G68090	1	315
unigene01712	14	23	9	17	AT4G21580	1	323
unigene01713	14	29	26	18	AT5G37600	14	356
unigene01714	0	11	19	5	AT1G31280	692	1014
unigene01715	32	6	12	23	AT1G53910	1	211
unigene01716	10	12	16	5	AT3G19950	1	270
unigene01717	7	34	15	10	no homolog	-	-
unigene01718	64	47	13	22	AT2G39050	78	317
unigene01719	10	37	38	15	AT5G43330	1	332
unigene01720	1	10	6	24	AT5G63910	135	499
unigene01721	5	1	10	4	AT1G71691	52	384
unigene01722	6	8	3	8	AT2G35680	54	175
unigene01723	5	8	6	2	AT1G78610	350	589
unigene01724	3	6	4	13	AT1G19000	21	279
unigene01725	4	5	13	3	AT1G24360	3	281
unigene01726	10	34	43	20	AT2G21430	148	348
unigene01727	5	29	25	28	AT1G64980	4	241
unigene01728	6	15	4	2	ATMG00560	7	69
unigene01729	0	5	11	4	AT3G14470	159	481
unigene01730	10	15	16	4	AT3G24120	30	258
unigene01731	12	7	22	52	AT5G40990	9	372
unigene01732	18	15	6	24	AT3G12500	33	331
unigene01733	1	36	7	2	AT2G37630	1	143
unigene01734	12	24	18	11	AT4G39860	1	299
unigene01735	1	2	12	7	ATCG00420	1	158
unigene01736	101	35	36	198	AT1G01720	1	289
unigene01737	0	3	10	31	AT5G62070	96	356
unigene01738	19	3	9	35	AT4G24240	1	345
unigene01739	2	58	10	3	AT2G03090	5	253
unigene01740	6	7	5	5	no homolog	-	-
unigene01741	0	13	12	23	AT1G34370	81	244
unigene01742	36	0	4	9	no homolog	-	-
unigene01743	28	10	16	19	AT4G28400	1	283
unigene01744	24	13	25	4	AT4G40080	1	334
unigene01745	8	13	8	6	AT4G02860	39	313
unigene01746	60	85	6	0	AT2G22540	1	230
unigene01747	21	32	25	18	no homolog	-	-
unigene01748	40	214	96	34	AT2G29500	1	150
unigene01749	51	21	9	34	AT1G23710	64	295
unigene01750	122	99	123	70	AT5G66390	1	333
unigene01751	5	2	3	19	AT3G02550	1	263
unigene01752	5	5	6	5	AT5G22300	21	263
unigene01753	4	17	35	13	AT2G40010	1	316
unigene01754	5	17	40	8	AT4G29520	4	306
unigene01755	6	6	4	21	AT3G62420	1	146
unigene01756	32	26	10	12	AT5G42800	1	328
unigene01757	10	10	4	5	AT4G26100	64	450
unigene01758	9	43	40	53	AT3G16050	35	312
unigene01759	1	30	13	1	AT1G69530	1	250
unigene01760	4	25	2	3	AT3G27250	6	280
unigene01761	4	4	12	21	AT1G53910	117	221
unigene01762	4	7	17	4	AT3G19820	197	561
unigene01763	21	2	7	18	AT2G40000	148	433
unigene01764	2	14	8	2	AT1G32640	1	285
unigene01765	3	5	13	6	AT1G45230	37	205
unigene01766	37	14	19	22	AT1G71695	39	342
unigene01767	26	53	61	47	AT3G07090	1	263
unigene01768	0	18	13	16	no homolog	-	-
unigene01769	10	9	11	12	AT3G53140	4	359
unigene01770	5	17	7	5	AT2G37770	1	315
unigene01771	5	20	15	11	AT2G32260	29	283
unigene01772	27	10	3	0	AT5G11590	37	235
unigene01773	4	13	14	5	no homolog	-	-
unigene01774	14	3	12	15	AT1G74950	2	230
unigene01775	4	3	4	7	AT5G61240	89	224
unigene01776	2	14	11	5	AT1G56450	17	246
unigene01777	23	13	23	25	AT1G10370	1	227
unigene01778	6	10	32	16	AT5G61790	200	506
unigene01779	3	20	20	15	ATCG00640	1	66
unigene01780	2	3	11	6	AT3G06650	264	608
unigene01781	23	7	8	16	AT4G16150	635	910
unigene01782	5	13	19	6	AT5G03610	40	352
unigene01783	5	27	55	5	AT1G72370	11	296
unigene01784	3	12	7	6	ATCG00480	1	405
unigene01785	50	8	8	16	AT5G25610	155	389
unigene01786	4	17	22	5	AT1G12000	308	565
unigene01787	50	25	58	6	AT3G16370	1	352
unigene01788	380	209	278	305	AT2G23810	20	272
unigene01789	4	5	8	9	AT5G66060	22	289
unigene01790	18	32	19	40	AT1G71695	38	281
unigene01791	44	52	93	17	AT2G42840	192	305
unigene01792	20	5	6	10	AT4G14880	5	321
unigene01793	16	11	17	8	AT1G15340	5	278
unigene01794	12	17	17	4	AT5G40810	2	307
unigene01795	12	4	5	10	AT5G65760	187	506
unigene01796	3	7	1	0	AT5G57800	174	489
unigene01797	5	4	12	47	AT5G05580	93	434
unigene01798	7	9	4	11	AT4G13010	2	329
unigene01799	15	9	12	15	AT5G04760	6	167
unigene01800	11	7	21	57	AT4G17900	1	227
unigene01801	6	14	35	22	AT4G17880	347	587
unigene01802	8	21	34	24	AT1G79550	64	390
unigene01803	52	114	99	55	AT5G50740	29	189
unigene01804	2	2	2	22	AT5G47910	629	921
unigene01805	54	12	4	13	AT1G05010	1	322
unigene01806	1	5	9	15	AT2G20130	97	246
unigene01807	4	31	30	7	AT1G02840	1	196
unigene01808	0	0	18	68	AT2G39420	1	296
unigene01809	7	2	8	37	no homolog	-	-
unigene01810	13	17	11	23	AT2G46080	11	332
unigene01811	48	5	8	53	AT1G72450	4	236
unigene01812	3	5	5	9	AT5G08170	1	356
unigene01813	19	4	4	5	AT2G04570	1	350
unigene01814	18	16	12	11	AT1G47250	1	277
unigene01815	21	12	29	8	AT3G51680	4	293
unigene01816	8	11	6	0	AT1G22410	164	523
unigene01817	13	14	10	14	AT5G61410	4	281
unigene01818	1	10	11	3	AT5G67270	1	328
unigene01819	2	5	4	18	AT1G10410	276	485
unigene01820	3	5	8	8	AT3G63120	73	221
unigene01821	0	12	16	14	AT2G21250	1	309
unigene01822	0	9	19	15	AT3G13570	34	123
unigene01823	7	88	20	22	AT4G31290	1	224
unigene01824	5	5	8	7	AT1G53280	88	437
unigene01825	0	4	13	44	AT5G02230	1	280
unigene01826	5	49	17	1	AT1G05010	1	322
unigene01827	3	7	5	21	AT1G06870	128	354
unigene01828	5	10	17	15	AT5G54110	1	262
unigene01829	3	46	24	3	AT1G05260	15	325
unigene01830	4	30	35	18	AT2G47610	17	238
unigene01831	2	3	8	1	AT5G42560	1	136
unigene01832	8	13	8	9	AT4G21450	1	295
unigene01833	0	18	8	15	AT3G20310	16	185
unigene01834	165	26	35	43	AT4G25810	1	283
unigene01835	47	21	8	5	AT4G39230	1	308
unigene01836	6	19	12	14	AT3G26340	1	269
unigene01837	3	20	31	14	AT5G08690	258	556
unigene01838	8	13	13	1	AT2G30060	26	183
unigene01839	4	24	9	6	AT4G01100	51	350
unigene01840	20	19	7	7	AT2G01490	1	281
unigene01841	7	3	6	49	AT4G19950	1	321
unigene01842	4	2	11	9	AT1G34220	493	615
unigene01843	4	8	11	2	AT1G10950	159	527
unigene01844	6	35	14	23	AT2G02960	40	250
unigene01845	34	1	2	1	AT2G16720	1	139
unigene01846	2	5	7	4	AT2G20840	44	282
unigene01847	129	95	76	79	AT5G03240	1	306
unigene01848	24	0	7	1	AT5G65730	28	292
unigene01849	17	42	23	17	AT1G51410	1	325
unigene01850	2	23	21	11	AT2G37250	36	284
unigene01851	13	15	16	4	AT5G03740	1	283
unigene01852	5	7	8	5	AT1G75420	127	454
unigene01853	5	1	7	16	AT2G38750	42	317
unigene01854	14	11	8	23	AT5G14780	127	384
unigene01855	9	14	30	14	AT3G56190	1	289
unigene01856	10	17	26	22	AT4G37530	25	329
unigene01857	10	16	39	28	AT4G37530	25	329
unigene01858	11	7	13	4	AT5G45390	1	292
unigene01859	2	34	20	14	AT2G45190	8	229
unigene01860	7	1	4	18	AT2G18170	73	368
unigene01861	48	2	2	20	AT2G17040	4	274
unigene01862	4	3	5	0	ATMG00900	1	172
unigene01863	5	9	10	4	AT4G35830	494	793
unigene01864	1	14	15	1	AT1G05260	21	326
unigene01865	8	2	5	3	AT1G72680	20	355
unigene01866	7	13	32	8	AT1G74560	1	225
unigene01867	83	29	6	18	AT1G73500	15	306
unigene01868	6	13	12	10	AT3G01120	232	563
unigene01869	24	16	13	43	AT4G02280	586	809
unigene01870	18	11	18	101	AT2G31180	1	118
unigene01871	1	4	6	2	AT1G60170	201	484
unigene01872	27	19	30	24	AT1G61260	3	343
unigene01873	22	5	6	13	AT5G19440	15	154
unigene01874	16	24	16	29	AT4G39230	1	308
unigene01875	7	8	8	4	AT1G60420	393	543
unigene01876	19	11	28	32	AT4G32020	1	167
unigene01877	5	12	30	31	AT3G10330	1	118
unigene01878	4	6	11	31	AT5G13200	1	263
unigene01879	3	5	1	3	AT1G07080	120	226
unigene01880	5	11	15	6	AT1G75840	1	174
unigene01881	20	18	29	30	AT3G14470	213	423
unigene01882	11	3	5	4	AT1G69640	2	260
unigene01883	3	5	7	7	AT3G62370	110	359
unigene01884	7	20	42	24	AT1G76010	1	228
unigene01885	67	46	30	5	AT4G02890	1	305
unigene01886	21	8	20	32	AT5G21940	64	251
unigene01887	1	26	19	9	AT3G50820	1	331
unigene01888	5	23	10	9	AT4G35000	1	287
unigene01889	34	17	18	13	AT1G56700	1	219
unigene01890	14	20	16	33	AT5G44210	1	93
unigene01891	26	8	21	41	AT5G56660	107	428
unigene01892	3	19	20	14	AT5G60660	1	283
unigene01893	6	35	70	30	AT2G21870	1	238
unigene01894	13	23	21	18	AT5G65430	5	248
unigene01895	3	16	7	4	no homolog	-	-
unigene01896	1	11	9	5	AT5G22460	16	339
unigene01897	7	7	5	14	AT2G44130	18	287
unigene01898	2	7	3	7	AT1G11020	2	321
unigene01899	5	21	21	15	AT3G54820	11	286
unigene01900	3	1	5	5	AT4G34370	369	457
unigene01901	6	10	6	9	AT2G26230	67	309
unigene01902	2	9	7	8	AT1G20980	821	1032
unigene01903	8	17	22	15	AT4G30210	469	711
unigene01904	0	12	9	1	AT5G40770	26	276
unigene01905	32	33	28	22	AT4G32020	1	171
unigene01906	6	20	20	10	AT5G64200	1	112
unigene01907	1	4	5	1	AT1G01300	144	484
unigene01908	0	9	1	4	AT5G27690	21	95
unigene01909	16	18	64	179	AT4G34150	3	144
unigene01910	9	37	61	33	AT3G12800	1	298
unigene01911	64	32	22	21	AT5G47120	1	232
unigene01912	7	9	13	19	AT3G53620	1	216
unigene01913	12	54	21	18	AT1G52340	16	284
unigene01914	1	20	7	6	AT1G60690	19	338
unigene01915	12	23	31	15	AT1G18300	6	197
unigene01916	6	66	37	30	AT1G78300	2	249
unigene01917	11	10	15	34	AT1G05010	1	322
unigene01918	4	11	15	9	AT1G28760	192	460
unigene01919	10	5	13	51	AT4G23810	47	276
unigene01920	4	6	10	9	AT1G67800	310	433
unigene01921	2	14	10	1	AT3G55770	1	192
unigene01922	9	109	64	34	AT2G45960	1	286
unigene01923	6	6	3	7	AT4G38460	50	324
unigene01924	17	15	13	12	AT3G10300	149	335
unigene01925	5	13	12	8	AT1G80750	1	247
unigene01926	3	12	4	12	AT1G69740	258	429
unigene01927	1	14	19	3	AT2G37340	1	258
unigene01928	4	15	13	7	AT5G65630	398	532
unigene01929	3	3	13	5	AT2G32080	119	295
unigene01930	1	9	12	7	AT4G11260	102	358
unigene01931	25	46	39	17	AT5G38480	3	253
unigene01932	2	8	3	8	AT3G55410	716	1016
unigene01933	27	15	19	19	AT1G49850	1	247
unigene01934	35	5	39	78	AT3G02550	1	263
unigene01935	28	31	37	48	no homolog	-	-
unigene01936	64	2	11	57	AT1G68510	1	169
unigene01937	2	16	46	12	AT5G10360	1	224
unigene01938	0	17	5	0	AT1G09750	92	449
unigene01939	0	3	5	13	AT1G32900	440	610
unigene01940	17	9	27	24	AT5G51190	12	197
unigene01941	3	12	26	9	AT5G39740	1	288
unigene01942	3	2	3	8	AT3G03980	12	268
unigene01943	22	8	7	7	AT2G32520	1	239
unigene01944	6	8	7	6	AT1G65560	160	349
unigene01945	3	5	4	2	AT1G10290	240	546
unigene01946	7	19	23	5	no homolog	-	-
unigene01947	7	8	4	5	AT3G12760	1	222
unigene01948	68	6	17	68	AT4G27470	1	228
unigene01949	2	5	12	2	AT4G08950	5	314
unigene01950	33	24	37	34	AT4G34410	23	248
unigene01951	11	5	6	15	AT3G20770	376	628
unigene01952	20	8	8	12	no homolog	-	-
unigene01953	2	7	7	6	AT5G15900	98	412
unigene01954	2	10	15	6	AT3G18080	205	511
unigene01955	3	3	0	5	AT3G14470	492	742
unigene01956	1	23	14	1	AT5G13870	7	293
unigene01957	0	9	13	4	AT5G25100	319	644
unigene01958	1	17	15	10	AT1G16030	331	626
unigene01959	20	7	7	27	AT5G67300	74	305
unigene01960	1	5	48	34	AT3G04730	2	236
unigene01961	4	7	14	9	AT4G18950	260	438
unigene01962	6	3	5	5	AT5G67500	1	141
unigene01963	3	7	11	4	AT4G35550	1	268
unigene01964	7	7	20	4	AT3G60750	477	624
unigene01965	2	8	8	4	AT5G22360	1	139
unigene01966	6	5	18	11	AT5G64200	1	111
unigene01967	2	20	19	6	AT4G03210	24	289
unigene01968	19	31	84	4	AT2G40610	11	253
unigene01969	21	7	12	14	AT1G27730	1	219
unigene01970	33	8	5	10	AT2G19580	1	269
unigene01971	21	4	6	6	AT1G30090	196	398
unigene01972	0	4	14	69	AT4G17500	7	267
unigene01973	16	6	7	11	AT1G30110	24	175
unigene01974	10	15	3	4	AT3G46620	23	325
unigene01975	16	20	15	37	AT5G59490	10	266
unigene01976	9	6	5	2	AT5G54800	63	251
unigene01977	1	27	6	20	AT4G25780	37	190
unigene01978	22	12	16	12	AT4G20880	136	395
unigene01979	26	12	2	4	AT4G30470	80	298
unigene01980	2	16	11	8	AT1G75290	1	310
unigene01981	18	3	3	12	AT1G77080	6	173
unigene01982	14	17	9	27	no homolog	-	-
unigene01983	2	10	11	19	AT3G15260	1	273
unigene01984	60	42	26	15	AT3G56400	10	179
unigene01985	5	9	6	9	no homolog	-	-
unigene01986	2	5	6	3	no homolog	-	-
unigene01987	24	2	1	19	AT4G14550	19	228
unigene01988	57	36	36	25	AT1G35140	21	308
unigene01989	4	8	5	2	AT2G35240	1	193
unigene01990	26	8	4	8	AT5G13200	35	269
unigene01991	27	40	33	85	AT5G44210	1	93
unigene01992	0	4	11	4	AT5G27450	109	378
unigene01993	6	10	22	18	AT2G25490	516	627
unigene01994	13	5	3	5	AT3G05010	34	295
unigene01995	12	13	6	17	AT5G66200	335	647
unigene01996	40	13	8	15	AT5G21090	22	218
unigene01997	3	20	41	4	AT1G69120	6	227
unigene01998	2	10	10	8	AT3G49720	1	261
unigene01999	8	3	6	5	AT4G13430	195	509
unigene02000	43	18	21	30	AT2G37660	125	325
[truncated: 6,572 more rows]

## Sheet: Table S3
Table S3: summary of differentially expressed unigenes
unigene	read number (TP-A)	read number (TP-B)	read number (TP-C)	read number (TP-E)	AT gene name	7 clusters by PAM	lowest AIC group	46 expression patterns by AIC	drought down	stress up	JA up	GA down	sucrose adding up	carbon limitaion down	low temperature down
unigene00017	84	42	28	75	AT5G02790	1	(TP-A,-E)(TP-B,-C)	(TP-B,-C)<(TP-A,-E)	0	0	0	0	0	0	0
unigene00023	245	161	157	251	AT4G21510	1	(TP-A,-E)(TP-B,-C)	(TP-B,-C)<(TP-A,-E)	0	0	0	0	0	0	0
unigene00051	82	10	26	116	AT2G35930	1	(TP-A)(TP-E)(TP-B,-C)	(TP-B,-C)<(TP-A)<(TP-E)	0	0	0	0	1	0	0
unigene00064	52	24	18	38	AT4G29780	1	(TP-A)(TP-E)(TP-B,-C)	(TP-B,-C)<(TP-E)<(TP-A)	1	1	0	0	0	0	0
unigene00083	168	88	88	241	no homolog	1	(TP-A)(TP-E)(TP-B,-C)	(TP-B,-C)<(TP-A)<(TP-E)	0	0	0	0	0	0	0
unigene00128	84	44	25	121	AT3G48990	1	(TP-A,-E)(TP-B,-C)	(TP-B,-C)<(TP-A,-E)	0	0	0	0	0	0	0
unigene00204	65	24	37	49	AT1G19180	1	(TP-A,-E)(TP-B,-C)	(TP-B,-C)<(TP-A,-E)	1	1	1	0	0	0	0
unigene00251	60	20	23	50	AT5G03380	1	(TP-A)(TP-E)(TP-B,-C)	(TP-B,-C)<(TP-E)<(TP-A)	0	0	0	0	0	0	0
unigene00271	66	11	30	54	AT1G18300	1	(TP-A,-E)(TP-B,-C)	(TP-B,-C)<(TP-A,-E)	0	0	0	0	0	0	0
unigene00276	63	28	60	79	AT4G08950	1	(TP-B)(TP-E)(TP-A,-C)	(TP-B)<(TP-A,-C)<(TP-E)	1	0	0	0	0	0	0
unigene00305	162	47	22	109	AT5G42380	1	(TP-A)(TP-E)(TP-B,-C)	(TP-B,-C)<(TP-E)<(TP-A)	0	0	0	0	0	0	0
unigene00418	20	1	4	14	AT2G35940	1	(TP-A,-E)(TP-B,-C)	(TP-B,-C)<(TP-A,-E)	0	0	1	0	0	0	0
unigene00449	22	2	7	36	AT1G59950	1	(TP-A)(TP-E)(TP-B,-C)	(TP-B,-C)<(TP-A)<(TP-E)	0	0	0	0	0	0	0
unigene00458	16	2	5	22	AT5G64260	1	(TP-A,-E)(TP-B,-C)	(TP-B,-C)<(TP-A,-E)	0	1	0	0	0	0	0
unigene00476	85	66	42	72	AT5G03240	1	(TP-A)(TP-C)(TP-B,-E)	(TP-C)<(TP-B,-E)<(TP-A)	0	0	0	0	0	0	0
unigene00563	11	0	1	20	AT4G37370	1	(TP-A)(TP-E)(TP-B,-C)	(TP-B,-C)<(TP-A)<(TP-E)	0	0	0	0	1	0	0
unigene00574	69	45	33	107	AT1G19180	1	(TP-A)(TP-E)(TP-B,-C)	(TP-B,-C)<(TP-A)<(TP-E)	1	1	1	0	0	0	0
unigene00603	25	1	7	30	AT2G38470	1	(TP-A,-E)(TP-B,-C)	(TP-B,-C)<(TP-A,-E)	0	1	0	1	1	0	0
unigene00978	73	30	43	66	AT2G03440	1	(TP-A,-E)(TP-B,-C)	(TP-B,-C)<(TP-A,-E)	0	0	0	0	0	0	0
unigene01381	345	236	201	412	ATCG00280	1	(TP-A,-E)(TP-B,-C)	(TP-B,-C)<(TP-A,-E)	0	0	0	0	0	0	0
unigene01398	18	4	3	34	AT3G10050	1	(TP-A)(TP-E)(TP-B,-C)	(TP-B,-C)<(TP-A)<(TP-E)	0	0	0	0	0	0	0
unigene01400	27	6	8	47	AT2G25490	1	(TP-A)(TP-E)(TP-B,-C)	(TP-B,-C)<(TP-A)<(TP-E)	0	0	1	0	0	0	0
unigene01405	79	12	27	94	AT4G33050	1	(TP-A,-E)(TP-B,-C)	(TP-B,-C)<(TP-A,-E)	0	0	0	1	1	0	0
unigene01422	91	37	22	82	AT4G30960	1	(TP-A,-E)(TP-B,-C)	(TP-B,-C)<(TP-A,-E)	0	0	0	0	0	0	0
unigene01426	17	0	1	32	AT2G46960	1	(TP-A)(TP-E)(TP-B,-C)	(TP-B,-C)<(TP-A)<(TP-E)	0	0	0	0	0	0	0
unigene01428	41	8	3	56	no homolog	1	(TP-A)(TP-E)(TP-B,-C)	(TP-B,-C)<(TP-A)<(TP-E)	0	0	0	0	0	0	0
unigene01457	84	17	30	112	AT3G62260	1	(TP-A)(TP-E)(TP-B,-C)	(TP-B,-C)<(TP-A)<(TP-E)	0	1	0	0	0	0	0
unigene01463	99	31	18	77	AT2G40000	1	(TP-A,-E)(TP-B,-C)	(TP-B,-C)<(TP-A,-E)	0	0	0	0	0	0	0
unigene01465	29	16	9	50	AT1G72470	1	(TP-A)(TP-E)(TP-B,-C)	(TP-B,-C)<(TP-A)<(TP-E)	1	0	1	0	0	0	0
unigene01469	163	75	36	130	AT5G12010	1	(TP-A,-E)(TP-B,-C)	(TP-B,-C)<(TP-A,-E)	0	1	0	0	0	0	1
unigene01501	25	8	8	39	AT4G29010	1	(TP-A)(TP-E)(TP-B,-C)	(TP-B,-C)<(TP-A)<(TP-E)	0	0	0	0	0	0	0
unigene01625	24	2	8	39	AT1G80840	1	(TP-A)(TP-E)(TP-B,-C)	(TP-B,-C)<(TP-A)<(TP-E)	1	1	1	0	1	0	0
unigene01654	27	8	4	27	AT4G17790	1	(TP-B)(TP-C)(TP-A,-E)	(TP-C)<(TP-B)<(TP-A,-E)	0	0	0	0	0	0	0
unigene01699	29	7	12	30	AT5G42050	1	(TP-B)(TP-C)(TP-A,-E)	(TP-B)<(TP-C)<(TP-A,-E)	0	1	0	0	1	0	0
unigene01715	39	5	10	25	AT1G53910	1	(TP-A)(TP-E)(TP-B,-C)	(TP-B,-C)<(TP-E)<(TP-A)	0	0	0	0	0	0	0
unigene01738	25	2	8	38	AT4G24240	1	(TP-A)(TP-E)(TP-B,-C)	(TP-B,-C)<(TP-A)<(TP-E)	0	0	0	0	0	0	0
unigene01749	57	19	8	36	AT1G23710	1	(TP-A,-E)(TP-B,-C)	(TP-B,-C)<(TP-A,-E)	0	1	0	0	0	0	0
unigene01763	27	2	6	19	AT2G40000	1	(TP-A,-E)(TP-B,-C)	(TP-B,-C)<(TP-A,-E)	0	0	0	0	0	0	0
unigene01788	316	185	307	330	AT2G23810	1	(TP-B)(TP-E)(TP-A,-C)	(TP-B)<(TP-A,-C)<(TP-E)	0	0	0	0	0	0	0
unigene01811	54	4	7	57	AT1G72450	1	(TP-A,-E)(TP-B,-C)	(TP-B,-C)<(TP-A,-E)	1	0	1	0	0	0	0
unigene01860	10	1	3	19	AT2G18170	1	(TP-A)(TP-E)(TP-B,-C)	(TP-B,-C)<(TP-A)<(TP-E)	0	0	0	0	0	0	0
unigene01869	31	14	11	46	AT4G02280	1	(TP-A)(TP-E)(TP-B,-C)	(TP-B,-C)<(TP-A)<(TP-E)	0	0	0	0	0	0	0
unigene01886	27	7	16	34	AT5G21940	1	(TP-A,-E)(TP-B,-C)	(TP-B,-C)<(TP-A,-E)	0	0	0	0	0	0	0
unigene01891	32	7	17	44	AT5G56660	1	(TP-A,-E)(TP-B,-C)	(TP-B,-C)<(TP-A,-E)	0	0	0	0	0	0	0
unigene01936	69	2	9	62	AT1G68510	1	(TP-A,-E)(TP-B,-C)	(TP-B,-C)<(TP-A,-E)	0	0	0	0	0	0	0
unigene01948	72	5	14	72	AT4G27470	1	(TP-B)(TP-C)(TP-A,-E)	(TP-B)<(TP-C)<(TP-A,-E)	0	0	0	0	0	0	0
unigene01959	26	6	6	29	AT5G67300	1	(TP-A)(TP-E)(TP-B,-C)	(TP-B,-C)<(TP-A)<(TP-E)	1	1	1	0	0	0	0
unigene01987	31	2	1	20	AT4G14550	1	(TP-A)(TP-E)(TP-B,-C)	(TP-B,-C)<(TP-E)<(TP-A)	0	0	0	0	0	0	0
unigene02009	97	38	38	97	AT4G08950	1	(TP-A,-E)(TP-B,-C)	(TP-B,-C)<(TP-A,-E)	1	0	0	0	0	0	0
unigene02139	112	44	26	75	AT5G57560	1	(TP-A,-E)(TP-B,-C)	(TP-B,-C)<(TP-A,-E)	1	0	0	1	0	0	0
unigene02159	86	18	26	82	AT1G27730	1	(TP-A,-E)(TP-B,-C)	(TP-B,-C)<(TP-A,-E)	1	1	1	0	1	0	0
unigene02282	81	47	46	107	no homolog	1	(TP-A)(TP-E)(TP-B,-C)	(TP-B,-C)<(TP-A)<(TP-E)	0	0	0	0	0	0	0
unigene02482	66	20	17	47	AT3G12630	1	(TP-A)(TP-E)(TP-B,-C)	(TP-B,-C)<(TP-E)<(TP-A)	0	0	0	0	0	0	0
unigene02527	41	13	10	29	no homolog	1	(TP-A)(TP-E)(TP-B,-C)	(TP-B,-C)<(TP-E)<(TP-A)	0	0	0	0	0	0	0
unigene02570	14	1	0	24	AT4G11280	1	(TP-A)(TP-E)(TP-B,-C)	(TP-B,-C)<(TP-A)<(TP-E)	0	1	0	0	1	0	0
unigene02645	12	1	6	19	AT3G03940	1	(TP-A,-E)(TP-B,-C)	(TP-B,-C)<(TP-A,-E)	0	0	0	0	0	0	0
unigene02676	14	2	4	22	AT5G62865	1	(TP-A)(TP-E)(TP-B,-C)	(TP-B,-C)<(TP-A)<(TP-E)	0	0	0	0	0	0	0
unigene02769	10	3	2	19	AT5G02810	1	(TP-A)(TP-E)(TP-B,-C)	(TP-B,-C)<(TP-A)<(TP-E)	0	0	0	0	0	0	0
unigene02953	29	2	11	25	AT5G38700	1	(TP-B)(TP-C)(TP-A,-E)	(TP-B)<(TP-C)<(TP-A,-E)	0	0	0	0	0	0	0
unigene02981	24	7	5	34	AT5G37740	1	(TP-A)(TP-E)(TP-B,-C)	(TP-B,-C)<(TP-A)<(TP-E)	0	0	0	0	0	0	0
unigene03173	66	69	32	85	AT1G26800	1	(TP-C)(TP-E)(TP-A,-B)	(TP-C)<(TP-A,-B)<(TP-E)	0	0	0	0	0	0	0
unigene03206	20	1	0	19	no homolog	1	(TP-A,-E)(TP-B,-C)	(TP-B,-C)<(TP-A,-E)	0	0	0	0	0	0	0
unigene03418	235	28	19	194	AT5G49480	1	(TP-A)(TP-E)(TP-B,-C)	(TP-B,-C)<(TP-E)<(TP-A)	0	0	1	0	1	0	1
unigene03777	16	2	1	16	no homolog	1	(TP-B)(TP-C)(TP-A,-E)	(TP-C)<(TP-B)<(TP-A,-E)	0	0	0	0	0	0	0
unigene03892	35	3	2	30	no homolog	1	(TP-A)(TP-E)(TP-B,-C)	(TP-B,-C)<(TP-E)<(TP-A)	0	0	0	0	0	0	0
unigene04056	63	8	12	44	AT3G13310	1	(TP-A)(TP-E)(TP-B,-C)	(TP-B,-C)<(TP-E)<(TP-A)	0	0	0	0	0	0	0
unigene04065	24	2	22	17	no homolog	1	(TP-B)(TP-E)(TP-A,-C)	(TP-B)<(TP-E)<(TP-A,-C)	0	0	0	0	0	0	0
unigene04213	52	28	16	74	no homolog	1	(TP-A,-E)(TP-B,-C)	(TP-B,-C)<(TP-A,-E)	0	0	0	0	0	0	0
unigene04265	18	0	4	15	AT1G30135	1	(TP-A,-E)(TP-B,-C)	(TP-B,-C)<(TP-A,-E)	1	0	1	0	0	0	0
unigene04349	20	1	9	26	no homolog	1	(TP-A,-E)(TP-B,-C)	(TP-B,-C)<(TP-A,-E)	0	0	0	0	0	0	0
unigene04544	92	3	28	70	AT2G15960	1	(TP-A,-E)(TP-B,-C)	(TP-B,-C)<(TP-A,-E)	0	0	0	1	0	0	0
unigene04926	12	2	0	18	AT1G67920	1	(TP-A)(TP-E)(TP-B,-C)	(TP-B,-C)<(TP-A)<(TP-E)	0	0	0	0	0	0	0
unigene05241	35	0	2	22	AT1G75750	1	(TP-A)(TP-E)(TP-B,-C)	(TP-B,-C)<(TP-E)<(TP-A)	1	0	0	1	0	0	0
unigene05392	171	6	59	179	no homolog	1	(TP-B)(TP-C)(TP-A,-E)	(TP-B)<(TP-C)<(TP-A,-E)	0	0	0	0	0	0	0
unigene05447	46	34	11	43	no homolog	1	(TP-B)(TP-C)(TP-A,-E)	(TP-C)<(TP-B)<(TP-A,-E)	0	0	0	0	0	0	0
unigene05695	23	2	9	26	no homolog	1	(TP-B)(TP-C)(TP-A,-E)	(TP-B)<(TP-C)<(TP-A,-E)	0	0	0	0	0	0	0
unigene05906	850	20	66	468	AT4G10270	1	(TP-A)(TP-E)(TP-B,-C)	(TP-B,-C)<(TP-E)<(TP-A)	0	0	0	0	1	1	0
unigene06951	30	0	2	16	no homolog	1	(TP-A)(TP-E)(TP-B,-C)	(TP-B,-C)<(TP-E)<(TP-A)	0	0	0	0	0	0	0
unigene07045	35	17	10	39	no homolog	1	(TP-A,-E)(TP-B,-C)	(TP-B,-C)<(TP-A,-E)	0	0	0	0	0	0	0
unigene00002	32	99	115	50	no homolog	2	(TP-A,-E)(TP-B,-C)	(TP-A,-E)<(TP-B,-C)	0	0	0	0	0	0	0
unigene00006	6	30	32	20	no homolog	2	(TP-A)(TP-E)(TP-B,-C)	(TP-A)<(TP-E)<(TP-B,-C)	0	0	0	0	0	0	0
unigene00009	18	56	62	42	no homolog	2	(TP-A)(TP-E)(TP-B,-C)	(TP-A)<(TP-E)<(TP-B,-C)	0	0	0	0	0	0	0
unigene00012	77	74	83	29	AT5G60390	2	(TP-C)(TP-E)(TP-A,-B)	(TP-E)<(TP-A,-B)<(TP-C)	0	0	0	0	0	0	0
unigene00024	58	273	245	162	AT3G44110	2	(TP-A)(TP-E)(TP-B,-C)	(TP-A)<(TP-E)<(TP-B,-C)	0	0	0	0	0	0	0
unigene00026	3	65	74	38	AT1G55490	2	(TP-A)(TP-E)(TP-B,-C)	(TP-A)<(TP-E)<(TP-B,-C)	0	0	0	0	0	0	1
unigene00027	112	168	195	91	AT1G74310	2	(TP-A,-E)(TP-B,-C)	(TP-A,-E)<(TP-B,-C)	0	0	0	0	1	0	0
unigene00028	75	206	214	168	AT3G04120	2	(TP-A)(TP-E)(TP-B,-C)	(TP-A)<(TP-E)<(TP-B,-C)	0	0	0	0	1	1	1
unigene00029	7	34	48	7	AT5G20010	2	(TP-B)(TP-C)(TP-A,-E)	(TP-A,-E)<(TP-B)<(TP-C)	0	0	0	0	1	0	0
unigene00035	19	56	51	42	no homolog	2	(TP-A)(TP-E)(TP-B,-C)	(TP-A)<(TP-E)<(TP-B,-C)	0	0	0	0	0	0	0
unigene00039	8	58	52	12	AT4G36130	2	(TP-A,-E)(TP-B,-C)	(TP-A,-E)<(TP-B,-C)	0	0	0	0	0	0	0
unigene00042	120	201	188	126	AT1G11840	2	(TP-B)(TP-C)(TP-A,-E)	(TP-A,-E)<(TP-C)<(TP-B)	0	0	0	0	0	0	0
unigene00055	8	38	39	18	no homolog	2	(TP-A)(TP-E)(TP-B,-C)	(TP-A)<(TP-E)<(TP-B,-C)	0	0	0	0	0	0	0
unigene00058	70	168	239	104	AT3G48140	2	(TP-A,-E)(TP-B,-C)	(TP-A,-E)<(TP-B,-C)	0	0	0	0	0	0	0
unigene00066	42	198	198	65	AT4G11660	2	(TP-A)(TP-E)(TP-B,-C)	(TP-A)<(TP-E)<(TP-B,-C)	0	0	0	0	0	0	0
unigene00071	920	1851	1851	920	AT3G09390	2	(TP-A,-E)(TP-B,-C)	(TP-A,-E)<(TP-B,-C)	0	0	0	0	0	0	0
unigene00085	8	25	29	18	AT2G01140	2	(TP-A)(TP-E)(TP-B,-C)	(TP-A)<(TP-E)<(TP-B,-C)	0	0	0	0	0	0	0
unigene00088	3	24	26	7	AT4G14960	2	(TP-A,-E)(TP-B,-C)	(TP-A,-E)<(TP-B,-C)	0	0	0	0	1	0	0
unigene00107	30	245	355	104	AT1G07890	2	(TP-A,-E)(TP-B,-C)	(TP-A,-E)<(TP-B,-C)	0	0	0	0	0	0	0
unigene00112	26	80	102	46	AT5G02500	2	(TP-A,-E)(TP-B,-C)	(TP-A,-E)<(TP-B,-C)	0	0	0	0	0	0	0
unigene00124	20	78	99	52	AT1G60810	2	(TP-A,-E)(TP-B,-C)	(TP-A,-E)<(TP-B,-C)	0	0	0	0	0	1	0
unigene00191	43	130	125	58	AT5G51160	2	(TP-A)(TP-E)(TP-B,-C)	(TP-A)<(TP-E)<(TP-B,-C)	0	0	0	0	0	0	0
unigene00221	17	22	25	0	AT5G13930	2	(TP-A)(TP-E)(TP-B,-C)	(TP-E)<(TP-A)<(TP-B,-C)	0	0	0	0	1	1	1
unigene00295	2	30	23	12	AT1G67430	2	(TP-A,-E)(TP-B,-C)	(TP-A,-E)<(TP-B,-C)	0	0	0	0	0	0	1
unigene00297	14	40	40	18	AT5G39850	2	(TP-A)(TP-E)(TP-B,-C)	(TP-A)<(TP-E)<(TP-B,-C)	0	0	0	0	1	0	0
unigene00308	10	31	49	12	AT4G18100	2	(TP-B)(TP-C)(TP-A,-E)	(TP-A,-E)<(TP-B)<(TP-C)	0	0	0	0	0	0	1
unigene00316	34	82	126	38	AT4G18100	2	(TP-B)(TP-C)(TP-A,-E)	(TP-A,-E)<(TP-B)<(TP-C)	0	0	0	0	0	0	1
unigene00342	152	420	556	345	ATCG00740	2	(TP-A)(TP-C)(TP-B,-E)	(TP-A)<(TP-B,-E)<(TP-C)	0	0	0	0	0	0	1
unigene00364	2	30	43	16	AT5G12250	2	(TP-A,-E)(TP-B,-C)	(TP-A,-E)<(TP-B,-C)	0	0	0	0	0	0	0
unigene00377	49	570	473	40	AT5G40990	2	(TP-B)(TP-C)(TP-A,-E)	(TP-A,-E)<(TP-C)<(TP-B)	0	0	0	0	0	0	0
unigene00404	0	19	16	8	AT5G09590	2	(TP-A)(TP-E)(TP-B,-C)	(TP-A)<(TP-E)<(TP-B,-C)	0	0	0	0	1	0	0
unigene00411	20	188	160	5	AT1G53920	2	(TP-A,-E)(TP-B,-C)	(TP-A,-E)<(TP-B,-C)	0	0	0	1	1	0	0
unigene00413	7	30	27	18	AT3G09820	2	(TP-A)(TP-E)(TP-B,-C)	(TP-A)<(TP-E)<(TP-B,-C)	0	0	0	0	1	1	1
unigene00428	4	26	22	19	AT5G18400	2	(TP-A)(TP-B)(TP-C,-E)	(TP-A)<(TP-C,-E)<(TP-B)	0	0	0	0	1	0	0
unigene00440	7	44	34	17	AT4G02450	2	(TP-A,-E)(TP-B,-C)	(TP-A,-E)<(TP-B,-C)	0	0	0	0	0	0	0
unigene00451	63	188	165	84	AT1G20696	2	(TP-A,-E)(TP-B,-C)	(TP-A,-E)<(TP-B,-C)	0	0	0	0	0	0	0
unigene00475	2	11	18	3	AT1G78300	2	(TP-B)(TP-C)(TP-A,-E)	(TP-A,-E)<(TP-B)<(TP-C)	0	0	0	0	0	0	0
unigene00484	0	10	14	4	AT1G19580	2	(TP-A,-E)(TP-B,-C)	(TP-A,-E)<(TP-B,-C)	0	0	1	0	0	0	0
unigene00486	23	136	123	72	AT4G27670	2	(TP-A)(TP-E)(TP-B,-C)	(TP-A)<(TP-E)<(TP-B,-C)	0	0	0	0	0	0	0
unigene00494	16	46	54	29	AT2G32120	2	(TP-A,-E)(TP-B,-C)	(TP-A,-E)<(TP-B,-C)	0	0	0	0	0	0	0
unigene00500	12	127	108	36	AT2G16850	2	(TP-A,-E)(TP-B,-C)	(TP-A,-E)<(TP-B,-C)	0	0	0	0	0	0	0
unigene00593	0	13	14	1	AT1G19190	2	(TP-A,-E)(TP-B,-C)	(TP-A,-E)<(TP-B,-C)	0	0	0	0	0	0	0
unigene00663	2	11	22	0	AT1G13280	2	(TP-B)(TP-C)(TP-A,-E)	(TP-A,-E)<(TP-B)<(TP-C)	0	0	1	0	0	0	0
unigene00692	29	54	64	31	AT3G12390	2	(TP-B)(TP-C)(TP-A,-E)	(TP-A,-E)<(TP-B)<(TP-C)	0	0	0	0	0	0	1
unigene00695	38	201	226	150	no homolog	2	(TP-A)(TP-E)(TP-B,-C)	(TP-A)<(TP-E)<(TP-B,-C)	0	0	0	0	0	0	0
unigene00709	6	22	36	10	AT4G16720	2	(TP-B)(TP-C)(TP-A,-E)	(TP-A,-E)<(TP-B)<(TP-C)	0	0	0	0	0	0	1
unigene00723	0	18	26	5	AT4G16720	2	(TP-A,-E)(TP-B,-C)	(TP-A,-E)<(TP-B,-C)	0	0	0	0	0	0	1
unigene01027	18	47	54	16	AT5G64140	2	(TP-B)(TP-C)(TP-A,-E)	(TP-A,-E)<(TP-B)<(TP-C)	0	0	0	0	1	0	0
unigene01063	22	77	82	22	AT4G00810	2	(TP-B)(TP-C)(TP-A,-E)	(TP-A,-E)<(TP-B)<(TP-C)	0	0	0	0	0	0	1
unigene01102	0	16	12	5	AT5G02220	2	(TP-A,-E)(TP-B,-C)	(TP-A,-E)<(TP-B,-C)	0	0	0	0	0	0	0
unigene01112	2	20	27	6	AT2G25060	2	(TP-A,-E)(TP-B,-C)	(TP-A,-E)<(TP-B,-C)	0	0	0	0	0	1	0
unigene01379	157	316	378	273	ATCG00540	2	(TP-A)(TP-C)(TP-B,-E)	(TP-A)<(TP-B,-E)<(TP-C)	0	0	0	0	0	0	0
unigene01387	378	850	920	235	no homolog	2	(TP-A,-E)(TP-B,-C)	(TP-A,-E)<(TP-B,-C)	0	0	0	0	0	0	0
unigene01410	11	25	37	14	ATMG00665	2	(TP-B)(TP-C)(TP-A,-E)	(TP-A,-E)<(TP-B)<(TP-C)	0	0	0	0	0	0	0
unigene01420	7	32	45	14	AT4G13940	2	(TP-A,-E)(TP-B,-C)	(TP-A,-E)<(TP-B,-C)	0	0	0	0	0	0	0
unigene01425	0	20	24	6	AT1G30690	2	(TP-A,-E)(TP-B,-C)	(TP-A,-E)<(TP-B,-C)	0	0	0	0	1	1	0
unigene01437	4	66	97	6	AT3G12203	2	(TP-B)(TP-C)(TP-A,-E)	(TP-A,-E)<(TP-B)<(TP-C)	0	0	0	0	0	0	0
unigene01438	34	147	181	77	ATCG00490	2	(TP-A,-E)(TP-B,-C)	(TP-A,-E)<(TP-B,-C)	0	0	0	0	0	0	0
unigene01460	4	78	75	12	AT4G14960	2	(TP-A)(TP-E)(TP-B,-C)	(TP-A)<(TP-E)<(TP-B,-C)	0	0	0	0	1	0	0
unigene01467	14	64	56	6	AT3G06350	2	(TP-A,-E)(TP-B,-C)	(TP-A,-E)<(TP-B,-C)	0	0	0	0	1	0	0
unigene01478	12	62	88	10	AT2G47590	2	(TP-B)(TP-C)(TP-A,-E)	(TP-A,-E)<(TP-B)<(TP-C)	0	0	0	0	0	0	0
unigene01480	96	175	168	79	AT1G12060	2	(TP-A)(TP-E)(TP-B,-C)	(TP-E)<(TP-A)<(TP-B,-C)	0	0	0	0	0	0	0
unigene01496	51	162	234	20	AT3G10450	2	(TP-B)(TP-C)(TP-A,-E)	(TP-A,-E)<(TP-B)<(TP-C)	0	0	0	0	0	0	0
unigene01535	12	33	36	16	AT3G12050	2	(TP-A,-E)(TP-B,-C)	(TP-A,-E)<(TP-B,-C)	0	0	0	0	0	0	0
unigene01545	3	14	25	5	AT5G20890	2	(TP-B)(TP-C)(TP-A,-E)	(TP-A,-E)<(TP-B)<(TP-C)	0	0	0	0	1	0	0
unigene01573	0	18	14	5	AT5G23860	2	(TP-A,-E)(TP-B,-C)	(TP-A,-E)<(TP-B,-C)	0	0	0	0	1	0	0
unigene01582	47	91	99	60	AT4G05320	2	(TP-A,-E)(TP-B,-C)	(TP-A,-E)<(TP-B,-C)	0	0	0	0	0	0	0
unigene01589	4	51	51	1	AT5G40990	2	(TP-A)(TP-E)(TP-B,-C)	(TP-E)<(TP-A)<(TP-B,-C)	0	0	0	0	0	0	0
unigene01593	8	62	63	24	AT5G47770	2	(TP-A)(TP-E)(TP-B,-C)	(TP-A)<(TP-E)<(TP-B,-C)	0	0	0	0	0	0	0
unigene01623	0	22	26	5	AT1G08560	2	(TP-A,-E)(TP-B,-C)	(TP-A,-E)<(TP-B,-C)	0	0	0	0	0	0	0
unigene01628	0	22	17	6	AT2G17420	2	(TP-A,-E)(TP-B,-C)	(TP-A,-E)<(TP-B,-C)	0	0	0	0	0	0	0
unigene01630	3	20	32	15	AT4G37980	2	(TP-A)(TP-C)(TP-B,-E)	(TP-A)<(TP-B,-E)<(TP-C)	0	0	0	0	0	0	0
unigene01632	26	97	84	47	AT2G21430	2	(TP-A,-E)(TP-B,-C)	(TP-A,-E)<(TP-B,-C)	0	0	0	0	0	0	0
unigene01634	8	71	65	22	AT4G35100	2	(TP-A)(TP-E)(TP-B,-C)	(TP-A)<(TP-E)<(TP-B,-C)	0	0	0	0	0	0	0
unigene01635	3	37	38	10	AT3G10450	2	(TP-A)(TP-E)(TP-B,-C)	(TP-A)<(TP-E)<(TP-B,-C)	0	0	0	0	0	0	0
unigene01664	16	43	45	12	AT2G22920	2	(TP-A,-E)(TP-B,-C)	(TP-A,-E)<(TP-B,-C)	0	0	0	0	0	1	0
unigene01668	22	27	27	5	AT5G42800	2	(TP-A)(TP-E)(TP-B,-C)	(TP-E)<(TP-A)<(TP-B,-C)	0	0	0	1	0	0	1
unigene01671	2	22	36	15	AT1G53240	2	(TP-A)(TP-C)(TP-B,-E)	(TP-A)<(TP-B,-E)<(TP-C)	0	0	0	0	0	1	1
unigene01714	0	10	16	5	AT1G31280	2	(TP-A,-E)(TP-B,-C)	(TP-A,-E)<(TP-B,-C)	0	0	0	0	0	0	0
unigene01807	6	28	25	7	AT1G02840	2	(TP-B)(TP-C)(TP-A,-E)	(TP-A,-E)<(TP-C)<(TP-B)	0	0	0	0	0	0	0
unigene01830	6	27	29	19	AT2G47610	2	(TP-A)(TP-E)(TP-B,-C)	(TP-A)<(TP-E)<(TP-B,-C)	0	0	0	0	1	0	1
unigene01837	4	18	26	15	AT5G08690	2	(TP-A)(TP-C)(TP-B,-E)	(TP-A)<(TP-B,-E)<(TP-C)	0	0	0	0	0	0	0
unigene01850	3	20	17	12	AT2G37250	2	(TP-A)(TP-E)(TP-B,-C)	(TP-A)<(TP-E)<(TP-B,-C)	0	0	0	0	1	0	0
unigene01927	2	12	16	3	AT2G37340	2	(TP-B)(TP-C)(TP-A,-E)	(TP-A,-E)<(TP-B)<(TP-C)	0	0	0	0	0	0	0
unigene02032	17	30	45	14	AT2G47610	2	(TP-B)(TP-C)(TP-A,-E)	(TP-A,-E)<(TP-B)<(TP-C)	0	0	0	0	1	0	1
unigene02041	0	13	16	2	AT1G20930	2	(TP-A,-E)(TP-B,-C)	(TP-A,-E)<(TP-B,-C)	0	0	0	0	0	0	0
unigene02047	0	28	36	16	AT3G57490	2	(TP-A,-E)(TP-B,-C)	(TP-A,-E)<(TP-B,-C)	0	0	0	0	1	0	0
unigene02101	8	30	29	15	AT2G43000	2	(TP-A)(TP-E)(TP-B,-C)	(TP-A)<(TP-E)<(TP-B,-C)	0	0	0	0	1	0	0
unigene02109	38	234	345	96	AT1G29930	2	(TP-A,-E)(TP-B,-C)	(TP-A,-E)<(TP-B,-C)	0	0	0	0	0	0	0
unigene02123	6	17	14	0	AT1G47480	2	(TP-A,-E)(TP-B,-C)	(TP-A,-E)<(TP-B,-C)	0	0	0	0	0	0	0
unigene02144	12	27	41	18	AT4G34670	2	(TP-B)(TP-C)(TP-A,-E)	(TP-A,-E)<(TP-B)<(TP-C)	0	0	0	0	0	0	0
unigene02149	6	26	33	2	AT5G35550	2	(TP-A,-E)(TP-B,-C)	(TP-A,-E)<(TP-B,-C)	0	0	0	0	0	0	0
unigene02156	3	15	17	0	AT4G04890	2	(TP-A,-E)(TP-B,-C)	(TP-A,-E)<(TP-B,-C)	0	0	0	0	0	0	0
unigene02168	2	16	20	5	AT3G15640	2	(TP-A,-E)(TP-B,-C)	(TP-A,-E)<(TP-B,-C)	0	0	0	0	0	0	0
unigene02194	4	57	93	31	AT4G34670	2	(TP-A,-E)(TP-B,-C)	(TP-A,-E)<(TP-B,-C)	0	0	0	0	0	0	0
unigene02199	16	37	47	20	AT2G36830	2	(TP-B)(TP-C)(TP-A,-E)	(TP-A,-E)<(TP-B)<(TP-C)	1	0	0	0	0	0	0
unigene02206	8	33	39	20	AT2G28190	2	(TP-A,-E)(TP-B,-C)	(TP-A,-E)<(TP-B,-C)	1	0	0	0	0	0	0
unigene02225	36	107	161	64	AT1G26910	2	(TP-A,-E)(TP-B,-C)	(TP-A,-E)<(TP-B,-C)	0	0	0	0	1	0	1
unigene02226	7	27	43	15	AT2G27530	2	(TP-A,-E)(TP-B,-C)	(TP-A,-E)<(TP-B,-C)	0	0	0	0	0	0	1
unigene02244	4	60	90	19	AT5G35530	2	(TP-A,-E)(TP-B,-C)	(TP-A,-E)<(TP-B,-C)	0	0	0	0	0	0	0
unigene02251	8	26	41	15	AT3G07490	2	(TP-B)(TP-C)(TP-A,-E)	(TP-A,-E)<(TP-B)<(TP-C)	0	0	0	0	0	0	0
unigene02317	27	47	64	16	AT5G35530	2	(TP-A,-E)(TP-B,-C)	(TP-A,-E)<(TP-B,-C)	0	0	0	0	0	0	0
unigene02350	10	24	32	10	AT5G20290	2	(TP-B)(TP-C)(TP-A,-E)	(TP-A,-E)<(TP-B)<(TP-C)	0	0	0	0	0	0	0
unigene02362	4	24	29	16	AT1G33140	2	(TP-A)(TP-E)(TP-B,-C)	(TP-A)<(TP-E)<(TP-B,-C)	0	0	0	0	0	0	0
unigene02364	3	14	23	6	AT3G07390	2	(TP-B)(TP-C)(TP-A,-E)	(TP-A,-E)<(TP-B)<(TP-C)	0	0	0	0	1	0	0
unigene02365	19	26	36	7	AT1G74050	2	(TP-C)(TP-E)(TP-A,-B)	(TP-E)<(TP-A,-B)<(TP-C)	0	0	0	0	0	0	0
unigene02444	6	26	45	10	AT5G48760	2	(TP-B)(TP-C)(TP-A,-E)	(TP-A,-E)<(TP-B)<(TP-C)	0	0	0	0	0	0	0
unigene02465	8	26	36	10	AT5G20290	2	(TP-B)(TP-C)(TP-A,-E)	(TP-A,-E)<(TP-B)<(TP-C)	0	0	0	0	0	0	0
unigene02491	0	16	14	6	AT3G20060	2	(TP-A)(TP-E)(TP-B,-C)	(TP-A)<(TP-E)<(TP-B,-C)	0	0	0	0	0	0	0
unigene02494	8	39	49	26	AT1G26910	2	(TP-A,-E)(TP-B,-C)	(TP-A,-E)<(TP-B,-C)	0	0	0	0	1	0	1
unigene02496	20	85	77	42	AT2G34430	2	(TP-A)(TP-E)(TP-B,-C)	(TP-A)<(TP-E)<(TP-B,-C)	0	0	0	0	0	0	0
unigene02587	2	52	66	26	AT5G39850	2	(TP-A,-E)(TP-B,-C)	(TP-A,-E)<(TP-B,-C)	0	0	0	0	1	0	0
unigene02646	2	13	19	3	AT2G46240	2	(TP-B)(TP-C)(TP-A,-E)	(TP-A,-E)<(TP-B)<(TP-C)	0	0	0	0	0	0	0
unigene02847	4	34	28	24	AT1G67430	2	(TP-A)(TP-B)(TP-C,-E)	(TP-A)<(TP-C,-E)<(TP-B)	0	0	0	0	0	0	1
unigene02867	0	40	76	18	AT1G09690	2	(TP-A,-E)(TP-B,-C)	(TP-A,-E)<(TP-B,-C)	0	0	0	0	1	0	0
unigene02961	0	16	13	6	AT4G29410	2	(TP-A,-E)(TP-B,-C)	(TP-A,-E)<(TP-B,-C)	0	0	0	0	1	0	0
unigene02977	241	262	258	101	AT5G12020	2	(TP-A)(TP-E)(TP-B,-C)	(TP-E)<(TP-A)<(TP-B,-C)	0	0	0	0	1	0	0
unigene03051	7	31	51	17	AT2G34480	2	(TP-A,-E)(TP-B,-C)	(TP-A,-E)<(TP-B,-C)	0	0	0	0	0	0	0
unigene03179	2	17	17	4	AT3G54560	2	(TP-A)(TP-E)(TP-B,-C)	(TP-A)<(TP-E)<(TP-B,-C)	0	0	0	0	0	0	0
unigene03230	17	45	64	26	AT5G64400	2	(TP-A,-E)(TP-B,-C)	(TP-A,-E)<(TP-B,-C)	0	0	0	0	0	0	0
unigene03279	2	16	22	1	AT2G22500	2	(TP-B)(TP-C)(TP-A,-E)	(TP-A,-E)<(TP-B)<(TP-C)	1	1	0	0	1	0	0
unigene03349	8	37	49	10	AT5G43150	2	(TP-B)(TP-C)(TP-A,-E)	(TP-A,-E)<(TP-B)<(TP-C)	0	0	0	0	0	0	0
unigene03378	4	30	26	7	AT5G54640	2	(TP-A,-E)(TP-B,-C)	(TP-A,-E)<(TP-B,-C)	0	0	0	0	0	0	0
unigene03450	4	20	24	5	AT3G02080	2	(TP-B)(TP-C)(TP-A,-E)	(TP-A,-E)<(TP-B)<(TP-C)	0	0	0	0	0	0	0
unigene03516	10	30	39	15	AT2G09990	2	(TP-A,-E)(TP-B,-C)	(TP-A,-E)<(TP-B,-C)	0	0	0	0	0	0	0
unigene03568	4	17	29	8	AT4G16450	2	(TP-B)(TP-C)(TP-A,-E)	(TP-A,-E)<(TP-B)<(TP-C)	0	0	0	0	0	1	0
unigene03619	22	40	54	16	AT1G70600	2	(TP-B)(TP-C)(TP-A,-E)	(TP-A,-E)<(TP-B)<(TP-C)	0	0	0	0	0	0	0
unigene03701	4	13	22	6	AT5G09810	2	(TP-B)(TP-C)(TP-A,-E)	(TP-A,-E)<(TP-B)<(TP-C)	0	0	0	0	0	0	0
unigene03790	2	24	20	2	AT2G47110	2	(TP-B)(TP-C)(TP-A,-E)	(TP-A,-E)<(TP-C)<(TP-B)	0	0	0	0	0	0	0
unigene03803	12	46	44	16	AT1G26355	2	(TP-A,-E)(TP-B,-C)	(TP-A,-E)<(TP-B,-C)	0	0	0	0	0	0	0
unigene03809	14	41	52	5	AT4G15000	2	(TP-A,-E)(TP-B,-C)	(TP-A,-E)<(TP-B,-C)	0	0	0	0	0	0	1
unigene03870	2	14	16	10	AT4G27090	2	(TP-A)(TP-E)(TP-B,-C)	(TP-A)<(TP-E)<(TP-B,-C)	0	0	0	0	0	0	0
unigene03871	12	26	36	10	AT1G26355	2	(TP-B)(TP-C)(TP-A,-E)	(TP-A,-E)<(TP-B)<(TP-C)	0	0	0	0	0	0	0
unigene03884	3	13	19	10	AT4G09800	2	(TP-A)(TP-C)(TP-B,-E)	(TP-A)<(TP-B,-E)<(TP-C)	0	0	0	0	0	0	0
unigene03906	7	52	51	18	AT3G49910	2	(TP-A)(TP-E)(TP-B,-C)	(TP-A)<(TP-E)<(TP-B,-C)	0	0	0	0	0	0	0
unigene03914	6	32	37	7	AT3G49910	2	(TP-B)(TP-C)(TP-A,-E)	(TP-A,-E)<(TP-B)<(TP-C)	0	0	0	0	0	0	0
unigene04103	4	28	36	19	AT2G27720	2	(TP-A,-E)(TP-B,-C)	(TP-A,-E)<(TP-B,-C)	0	0	0	0	0	0	1
unigene04155	50	112	119	36	AT5G57290	2	(TP-A,-E)(TP-B,-C)	(TP-A,-E)<(TP-B,-C)	0	0	0	0	1	0	1
unigene04312	0	10	14	4	AT5G20570	2	(TP-A,-E)(TP-B,-C)	(TP-A,-E)<(TP-B,-C)	0	0	0	0	0	0	1
unigene04322	2	17	18	6	AT4G09600	2	(TP-A)(TP-E)(TP-B,-C)	(TP-A)<(TP-E)<(TP-B,-C)	0	0	0	0	0	0	0
unigene04332	6	20	30	5	AT5G65360	2	(TP-B)(TP-C)(TP-A,-E)	(TP-A,-E)<(TP-B)<(TP-C)	1	0	0	0	1	1	0
unigene04338	2	20	16	3	AT1G31335	2	(TP-B)(TP-C)(TP-A,-E)	(TP-A,-E)<(TP-C)<(TP-B)	0	0	0	0	0	0	0
unigene04366	2	15	20	7	AT5G59910	2	(TP-A,-E)(TP-B,-C)	(TP-A,-E)<(TP-B,-C)	0	0	0	0	0	0	0
unigene04592	20	57	75	25	AT1G77940	2	(TP-B)(TP-C)(TP-A,-E)	(TP-A,-E)<(TP-B)<(TP-C)	0	0	0	0	1	1	0
unigene04603	11	40	49	12	AT2G37600	2	(TP-B)(TP-C)(TP-A,-E)	(TP-A,-E)<(TP-B)<(TP-C)	0	0	0	0	1	0	0
unigene04659	2	56	72	5	AT5G65360	2	(TP-B)(TP-C)(TP-A,-E)	(TP-A,-E)<(TP-B)<(TP-C)	1	0	0	0	1	1	0
unigene04738	11	55	46	25	AT3G16080	2	(TP-A,-E)(TP-B,-C)	(TP-A,-E)<(TP-B,-C)	0	0	0	0	1	0	1
unigene04850	6	20	28	7	AT3G52590	2	(TP-B)(TP-C)(TP-A,-E)	(TP-A,-E)<(TP-B)<(TP-C)	0	0	0	0	0	0	0
unigene04924	40	88	106	69	AT1G31812	2	(TP-A,-E)(TP-B,-C)	(TP-A,-E)<(TP-B,-C)	0	0	0	0	0	0	0
unigene05051	12	40	51	16	AT5G27700	2	(TP-B)(TP-C)(TP-A,-E)	(TP-A,-E)<(TP-B)<(TP-C)	0	0	0	0	0	0	0
unigene05249	10	44	70	22	AT3G16080	2	(TP-B)(TP-C)(TP-A,-E)	(TP-A,-E)<(TP-B)<(TP-C)	0	0	0	0	1	0	1
unigene05275	7	19	20	2	AT5G59970	2	(TP-A)(TP-E)(TP-B,-C)	(TP-E)<(TP-A)<(TP-B,-C)	0	0	0	0	0	0	0
unigene05286	17	22	27	5	AT5G08040	2	(TP-A,-B,-C)(TP-E)	(TP-E)<(TP-A,-B,-C)	0	0	0	0	0	0	0
unigene05295	14	49	41	8	AT5G59970	2	(TP-A,-E)(TP-B,-C)	(TP-A,-E)<(TP-B,-C)	0	0	0	0	0	0	0
unigene05656	68	71	84	33	no homolog	2	(TP-C)(TP-E)(TP-A,-B)	(TP-E)<(TP-A,-B)<(TP-C)	0	0	0	0	0	0	0
unigene06185	32	50	66	18	AT3G59540	2	(TP-A,-E)(TP-B,-C)	(TP-A,-E)<(TP-B,-C)	0	0	0	0	0	0	1
unigene07402	0	11	16	7	no homolog	2	(TP-A)(TP-C)(TP-B,-E)	(TP-A)<(TP-B,-E)<(TP-C)	0	0	0	0	0	0	0
unigene00001	40	26	10	29	no homolog	3	(TP-A)(TP-C)(TP-B,-E)	(TP-C)<(TP-B,-E)<(TP-A)	0	0	0	0	0	0	0
unigene00016	2522	38	195	850	AT4G10270	3	(TP-A)(TP-E)(TP-B,-C)	(TP-B,-C)<(TP-E)<(TP-A)	0	0	0	0	1	1	0
unigene00031	108	84	51	80	no homolog	3	(TP-A)(TP-C)(TP-B,-E)	(TP-C)<(TP-B,-E)<(TP-A)	0	0	0	0	0	0	0
unigene00038	194	59	27	34	AT3G16460	3	(TP-A)(TP-B)(TP-C,-E)	(TP-C,-E)<(TP-B)<(TP-A)	0	0	0	0	0	0	0
unigene00047	1095	588	570	570	AT3G51030	3	(TP-A)(TP-B)(TP-C,-E)	(TP-C,-E)<(TP-B)<(TP-A)	0	0	0	0	0	1	0
unigene00063	106	80	67	47	ATMG01320	3	(TP-A)(TP-E)(TP-B,-C)	(TP-E)<(TP-B,-C)<(TP-A)	0	0	0	0	0	0	0
unigene00076	273	161	119	152	AT5G40370	3	(TP-A)(TP-C)(TP-B,-E)	(TP-C)<(TP-B,-E)<(TP-A)	0	0	0	0	0	0	0
unigene00078	36	2	6	17	no homolog	3	(TP-A)(TP-E)(TP-B,-C)	(TP-B,-C)<(TP-E)<(TP-A)	0	0	0	0	0	0	0
unigene00084	58	12	12	16	no homolog	3	(TP-A)(TP-E)(TP-B,-C)	(TP-B,-C)<(TP-E)<(TP-A)	0	0	0	0	0	0	0
unigene00115	31	27	12	4	AT1G55360	3	(TP-A,-B)(TP-C,-E)	(TP-C,-E)<(TP-A,-B)	0	0	0	0	0	0	0
unigene00117	30	10	12	1	AT3G59030	3	(TP-A)(TP-E)(TP-B,-C)	(TP-E)<(TP-B,-C)<(TP-A)	0	0	0	0	0	0	0
unigene00121	32	12	3	8	AT2G30020	3	(TP-A)(TP-C)(TP-B,-E)	(TP-C)<(TP-B,-E)<(TP-A)	0	1	1	0	0	0	0
unigene00141	27	12	12	0	AT5G37600	3	(TP-A)(TP-E)(TP-B,-C)	(TP-E)<(TP-B,-C)<(TP-A)	0	0	0	0	1	1	0
unigene00147	36	5	0	2	AT3G12490	3	(TP-A)(TP-B)(TP-C,-E)	(TP-C,-E)<(TP-B)<(TP-A)	0	0	0	0	0	0	1
unigene00165	1851	46	148	556	AT4G10270	3	(TP-A)(TP-E)(TP-B,-C)	(TP-B,-C)<(TP-E)<(TP-A)	0	0	0	0	1	1	0
unigene00169	85	81	19	36	AT2G46240	3	(TP-C)(TP-E)(TP-A,-B)	(TP-C)<(TP-E)<(TP-A,-B)	0	0	0	0	0	0	0
unigene00171	258	192	139	164	AT1G60420	3	(TP-A)(TP-B)(TP-C,-E)	(TP-C,-E)<(TP-B)<(TP-A)	0	0	0	0	0	0	0
unigene00186	125	75	64	55	AT3G14230	3	(TP-A)(TP-B)(TP-C,-E)	(TP-C,-E)<(TP-B)<(TP-A)	0	0	0	0	0	0	0
unigene00196	25	3	2	7	no homolog	3	(TP-A)(TP-E)(TP-B,-C)	(TP-B,-C)<(TP-E)<(TP-A)	0	0	0	0	0	0	0
unigene00220	32	15	12	3	no homolog	3	(TP-A)(TP-E)(TP-B,-C)	(TP-E)<(TP-B,-C)<(TP-A)	0	0	0	0	0	0	0
unigene00229	35	7	16	22	no homolog	3	(TP-A)(TP-B)(TP-C,-E)	(TP-B)<(TP-C,-E)<(TP-A)	0	0	0	0	0	0	0
unigene00235	64	12	14	12	AT5G14920	3	(TP-A)(TP-C)(TP-B,-E)	(TP-B,-E)<(TP-C)<(TP-A)	0	0	0	0	0	0	0
unigene00283	56	22	11	4	AT1G02930	3	(TP-A)(TP-B)(TP-C,-E)	(TP-C,-E)<(TP-B)<(TP-A)	0	1	0	1	1	1	0
unigene00293	66	10	34	1	AT3G10985	3	(TP-A)(TP-C)(TP-B,-E)	(TP-B,-E)<(TP-C)<(TP-A)	0	0	0	0	0	0	0
unigene00306	26	2	2	2	AT5G45440	3	(TP-B,-C,-E)(TP-A)	(TP-B,-C,-E)<(TP-A)	0	0	0	0	0	0	0
unigene00309	31	4	2	3	AT4G38810	3	(TP-B,-C,-E)(TP-A)	(TP-B,-C,-E)<(TP-A)	1	0	0	0	0	0	0
unigene00311	286	171	97	211	AT5G03240	3	(TP-A)(TP-C)(TP-B,-E)	(TP-C)<(TP-B,-E)<(TP-A)	0	0	0	0	0	0	0
unigene00321	556	84	75	298	no homolog	3	(TP-A)(TP-E)(TP-B,-C)	(TP-B,-C)<(TP-E)<(TP-A)	0	0	0	0	0	0	0
unigene00323	420	30	130	113	no homolog	3	(TP-A)(TP-B)(TP-C,-E)	(TP-B)<(TP-C,-E)<(TP-A)	0	0	0	0	0	0	0
unigene00326	142	17	16	46	AT2G31945	3	(TP-A)(TP-E)(TP-B,-C)	(TP-B,-C)<(TP-E)<(TP-A)	0	0	0	0	0	0	0
unigene00330	31	2	5	1	no homolog	3	(TP-A)(TP-C)(TP-B,-E)	(TP-B,-E)<(TP-C)<(TP-A)	0	0	0	0	0	0	0
unigene00335	43	28	6	10	no homolog	3	(TP-A)(TP-B)(TP-C,-E)	(TP-C,-E)<(TP-B)<(TP-A)	0	0	0	0	0	0	0
unigene00339	75	52	19	29	AT5G63500	3	(TP-A)(TP-B)(TP-C,-E)	(TP-C,-E)<(TP-B)<(TP-A)	0	0	0	0	0	0	0
unigene00355	62	38	24	27	AT1G11910	3	(TP-A)(TP-B)(TP-C,-E)	(TP-C,-E)<(TP-B)<(TP-A)	0	0	0	0	0	0	0
unigene00370	35	4	5	8	AT3G26300	3	(TP-A)(TP-E)(TP-B,-C)	(TP-B,-C)<(TP-E)<(TP-A)	0	0	0	0	0	0	0
unigene00410	39	14	6	20	AT1G56600	3	(TP-A)(TP-C)(TP-B,-E)	(TP-C)<(TP-B,-E)<(TP-A)	0	0	0	0	0	0	0
unigene00433	29	6	4	6	AT5G36890	3	(TP-A)(TP-C)(TP-B,-E)	(TP-C)<(TP-B,-E)<(TP-A)	0	0	0	0	1	0	0
unigene00437	26	5	8	1	AT1G08970	3	(TP-A)(TP-E)(TP-B,-C)	(TP-E)<(TP-B,-C)<(TP-A)	0	0	0	0	0	0	0
unigene00442	76	8	3	12	AT3G45600	3	(TP-A)(TP-C)(TP-B,-E)	(TP-C)<(TP-B,-E)<(TP-A)	0	0	0	0	0	0	0
unigene00450	31	22	4	5	ATMG01170	3	(TP-A)(TP-B)(TP-C,-E)	(TP-C,-E)<(TP-B)<(TP-A)	0	0	0	0	0	0	0
unigene00478	56	36	25	18	AT1G15340	3	(TP-A)(TP-B)(TP-C,-E)	(TP-C,-E)<(TP-B)<(TP-A)	0	0	0	0	0	0	0
unigene00519	46	2	4	3	AT3G23730	3	(TP-B,-C,-E)(TP-A)	(TP-B,-C,-E)<(TP-A)	1	0	0	0	0	0	0
unigene00539	49	4	1	17	AT5G42260	3	(TP-A)(TP-E)(TP-B,-C)	(TP-B,-C)<(TP-E)<(TP-A)	0	0	0	0	0	0	0
unigene00553	200	81	49	104	AT2G17880	3	(TP-A)(TP-C)(TP-B,-E)	(TP-C)<(TP-B,-E)<(TP-A)	1	0	0	0	0	0	0
unigene00576	112	27	16	12	AT5G05270	3	(TP-A)(TP-B)(TP-C,-E)	(TP-C,-E)<(TP-B)<(TP-A)	0	0	0	0	1	1	0
unigene00599	30	2	10	3	AT3G25180	3	(TP-A)(TP-C)(TP-B,-E)	(TP-B,-E)<(TP-C)<(TP-A)	0	0	0	0	0	0	0
unigene00608	122	18	37	61	AT5G13220	3	(TP-A)(TP-E)(TP-B,-C)	(TP-B,-C)<(TP-E)<(TP-A)	1	0	1	0	0	0	0
unigene00633	26	8	2	2	AT4G14710	3	(TP-A)(TP-B)(TP-C,-E)	(TP-C,-E)<(TP-B)<(TP-A)	0	0	0	0	0	0	0
unigene00651	43	44	8	28	AT4G27670	3	(TP-C)(TP-E)(TP-A,-B)	(TP-C)<(TP-E)<(TP-A,-B)	0	0	0	0	0	0	0
unigene00653	68	17	20	6	AT1G13360	3	(TP-A)(TP-E)(TP-B,-C)	(TP-E)<(TP-B,-C)<(TP-A)	0	0	0	0	0	0	0
unigene00731	18	0	0	1	AT5G35550	3	(TP-A)(TP-E)(TP-B,-C)	(TP-B,-C)<(TP-E)<(TP-A)	0	0	0	0	0	0	0
unigene00805	23	0	2	7	AT4G35840	3	(TP-A)(TP-E)(TP-B,-C)	(TP-B,-C)<(TP-E)<(TP-A)	0	0	0	0	0	0	0
unigene00922	26	2	17	2	no homolog	3	(TP-A)(TP-C)(TP-B,-E)	(TP-B,-E)<(TP-C)<(TP-A)	0	0	0	0	0	0	0
unigene00999	136	107	49	39	no homolog	3	(TP-A)(TP-B)(TP-C,-E)	(TP-C,-E)<(TP-B)<(TP-A)	0	0	0	0	0	0	0
unigene01000	24	10	2	1	AT4G38810	3	(TP-A)(TP-B)(TP-C,-E)	(TP-C,-E)<(TP-B)<(TP-A)	1	0	0	0	0	0	0
unigene01002	24	18	2	17	AT2G24940	3	(TP-A)(TP-C)(TP-B,-E)	(TP-C)<(TP-B,-E)<(TP-A)	0	0	0	0	0	0	0
unigene01003	63	26	28	32	no homolog	3	(TP-A)(TP-E)(TP-B,-C)	(TP-B,-C)<(TP-E)<(TP-A)	0	0	0	0	0	0	0
unigene01062	26	2	3	2	no homolog	3	(TP-A)(TP-C)(TP-B,-E)	(TP-B,-E)<(TP-C)<(TP-A)	0	0	0	0	0	0	0
unigene01153	27	1	3	4	AT4G31340	3	(TP-A)(TP-B)(TP-C,-E)	(TP-B)<(TP-C,-E)<(TP-A)	0	0	0	0	0	0	0
unigene01190	88	16	6	4	no homolog	3	(TP-A)(TP-B)(TP-C,-E)	(TP-C,-E)<(TP-B)<(TP-A)	0	0	0	0	0	0	0
unigene01268	19	2	1	0	AT5G42440	3	(TP-B,-C,-E)(TP-A)	(TP-B,-C,-E)<(TP-A)	0	0	0	0	0	0	0
unigene01340	18	0	2	4	no homolog	3	(TP-B,-C,-E)(TP-A)	(TP-B,-C,-E)<(TP-A)	0	0	0	0	0	0	0
unigene01386	147	144	101	50	ATMG01360	3	(TP-C)(TP-E)(TP-A,-B)	(TP-E)<(TP-C)<(TP-A,-B)	0	0	0	0	0	0	0
unigene01392	46	12	11	20	AT5G60900	3	(TP-A)(TP-E)(TP-B,-C)	(TP-B,-C)<(TP-E)<(TP-A)	0	0	0	1	1	0	0
unigene01394	80	27	18	34	AT5G48150	3	(TP-A)(TP-C)(TP-B,-E)	(TP-C)<(TP-B,-E)<(TP-A)	0	0	0	0	0	0	0
unigene01401	74	46	30	10	AT5G48100	3	(TP-A)(TP-E)(TP-B,-C)	(TP-E)<(TP-B,-C)<(TP-A)	0	0	0	0	0	0	0
unigene01409	355	226	175	181	ATMG01190	3	(TP-A)(TP-B)(TP-C,-E)	(TP-C,-E)<(TP-B)<(TP-A)	0	0	0	0	0	0	0
unigene01414	108	55	54	81	AT3G11760	3	(TP-A)(TP-E)(TP-B,-C)	(TP-B,-C)<(TP-E)<(TP-A)	0	0	0	0	0	0	0
unigene01433	189	22	23	52	AT4G35090	3	(TP-A)(TP-E)(TP-B,-C)	(TP-B,-C)<(TP-E)<(TP-A)	0	0	0	0	0	0	0
unigene01459	54	5	6	10	ATMG00570	3	(TP-A)(TP-E)(TP-B,-C)	(TP-B,-C)<(TP-E)<(TP-A)	0	0	0	0	0	0	0
unigene01470	38	16	8	15	AT3G20500	3	(TP-A)(TP-C)(TP-B,-E)	(TP-C)<(TP-B,-E)<(TP-A)	0	0	0	0	0	0	0
unigene01473	46	11	3	12	AT3G62260	3	(TP-A)(TP-C)(TP-B,-E)	(TP-C)<(TP-B,-E)<(TP-A)	0	1	0	0	0	0	0
unigene01475	65	17	17	22	AT3G52880	3	(TP-A)(TP-E)(TP-B,-C)	(TP-B,-C)<(TP-E)<(TP-A)	0	0	0	0	0	0	0
unigene01482	179	157	83	27	AT5G13930	3	(TP-C)(TP-E)(TP-A,-B)	(TP-E)<(TP-C)<(TP-A,-B)	0	0	0	0	1	1	1
unigene01487	175	15	47	63	AT1G53910	3	(TP-A)(TP-B)(TP-C,-E)	(TP-B)<(TP-C,-E)<(TP-A)	0	0	0	0	0	0	0
unigene01490	29	5	1	1	AT5G42650	3	(TP-A)(TP-B)(TP-C,-E)	(TP-C,-E)<(TP-B)<(TP-A)	1	0	1	0	0	0	0
unigene01495	27	12	9	0	AT2G44480	3	(TP-A)(TP-E)(TP-B,-C)	(TP-E)<(TP-B,-C)<(TP-A)	0	0	0	0	0	0	0
unigene01503	61	28	16	31	AT3G19320	3	(TP-A)(TP-C)(TP-B,-E)	(TP-C)<(TP-B,-E)<(TP-A)	0	0	0	0	0	0	0
unigene01511	38	20	4	4	AT1G73300	3	(TP-A)(TP-B)(TP-C,-E)	(TP-C,-E)<(TP-B)<(TP-A)	0	0	0	0	0	0	0
unigene01525	30	5	7	2	AT5G57580	3	(TP-A)(TP-E)(TP-B,-C)	(TP-E)<(TP-B,-C)<(TP-A)	0	0	0	0	0	0	0
unigene01534	23	0	10	1	AT1G66180	3	(TP-A)(TP-C)(TP-B,-E)	(TP-B,-E)<(TP-C)<(TP-A)	0	0	0	0	0	0	0
unigene01549	49	27	7	7	AT2G19810	3	(TP-A)(TP-B)(TP-C,-E)	(TP-C,-E)<(TP-B)<(TP-A)	0	0	0	0	0	0	0
unigene01571	78	8	19	1	AT1G29670	3	(TP-A)(TP-C)(TP-B,-E)	(TP-B,-E)<(TP-C)<(TP-A)	0	0	0	1	0	0	0
unigene01576	47	24	9	8	AT1G17020	3	(TP-A)(TP-B)(TP-C,-E)	(TP-C,-E)<(TP-B)<(TP-A)	0	0	0	0	0	0	0
unigene01588	107	13	32	53	AT5G67080	3	(TP-A)(TP-E)(TP-B,-C)	(TP-B,-C)<(TP-E)<(TP-A)	1	0	1	0	0	0	0
unigene01591	32	8	4	4	AT1G22770	3	(TP-A)(TP-B)(TP-C,-E)	(TP-C,-E)<(TP-B)<(TP-A)	0	0	0	0	0	0	0
unigene01592	22	3	2	0	AT3G63010	3	(TP-A)(TP-E)(TP-B,-C)	(TP-E)<(TP-B,-C)<(TP-A)	0	0	1	1	0	0	0
unigene01602	52	47	14	18	AT5G05410	3	(TP-A,-B)(TP-C,-E)	(TP-C,-E)<(TP-A,-B)	0	0	0	0	0	0	0
unigene01608	65	18	16	27	AT2G46080	3	(TP-A)(TP-E)(TP-B,-C)	(TP-B,-C)<(TP-E)<(TP-A)	0	0	0	0	0	0	0
unigene01616	69	41	19	43	AT1G13440	3	(TP-A)(TP-C)(TP-B,-E)	(TP-C)<(TP-B,-E)<(TP-A)	0	0	0	0	0	0	0
unigene01618	31	0	1	0	no homolog	3	(TP-A)(TP-C)(TP-B,-E)	(TP-B,-E)<(TP-C)<(TP-A)	0	0	0	0	0	0	0
unigene01640	251	154	88	22	AT4G22880	3	(TP-A,-B)(TP-C,-E)	(TP-C,-E)<(TP-A,-B)	0	0	0	0	0	0	0
unigene01648	116	123	54	55	AT5G25280	3	(TP-A)(TP-B)(TP-C,-E)	(TP-C,-E)<(TP-A)<(TP-B)	0	0	0	0	0	0	0
unigene01662	43	8	13	16	AT4G27410	3	(TP-A)(TP-B)(TP-C,-E)	(TP-B)<(TP-C,-E)<(TP-A)	1	0	1	0	0	0	0
unigene01673	31	7	3	15	AT4G11610	3	(TP-A)(TP-E)(TP-B,-C)	(TP-B,-C)<(TP-E)<(TP-A)	0	0	0	0	0	0	0
unigene01682	37	8	10	0	AT2G04240	3	(TP-A)(TP-E)(TP-B,-C)	(TP-E)<(TP-B,-C)<(TP-A)	0	0	0	1	0	0	0
unigene01686	29	11	13	2	AT1G75900	3	(TP-A)(TP-E)(TP-B,-C)	(TP-E)<(TP-B,-C)<(TP-A)	0	0	0	0	0	0	0
unigene01690	49	19	14	24	AT1G75390	3	(TP-B,-C,-E)(TP-A)	(TP-B,-C,-E)<(TP-A)	0	0	0	0	1	0	0
unigene01703	49	19	22	5	AT5G33370	3	(TP-A)(TP-E)(TP-B,-C)	(TP-E)<(TP-B,-C)<(TP-A)	0	0	0	0	0	0	0
unigene01718	69	44	11	24	AT2G39050	3	(TP-A,-B)(TP-C,-E)	(TP-C,-E)<(TP-A,-B)	0	0	1	0	0	0	0
unigene01742	43	0	3	10	no homolog	3	(TP-A)(TP-E)(TP-B,-C)	(TP-B,-C)<(TP-E)<(TP-A)	0	0	0	0	0	0	0
unigene01744	31	12	20	4	AT4G40080	3	(TP-A,-C)(TP-B,-E)	(TP-B,-E)<(TP-A,-C)	0	0	0	0	0	0	0
unigene01756	39	24	8	12	AT5G42800	3	(TP-A)(TP-B)(TP-C,-E)	(TP-C,-E)<(TP-B)<(TP-A)	0	0	0	1	0	0	1
unigene01766	44	12	16	24	AT1G71695	3	(TP-A)(TP-E)(TP-B,-C)	(TP-B,-C)<(TP-E)<(TP-A)	0	0	0	0	0	0	0
unigene01772	34	8	2	0	AT5G11590	3	(TP-A)(TP-B)(TP-C,-E)	(TP-C,-E)<(TP-B)<(TP-A)	0	0	0	0	0	0	0
unigene01785	56	7	7	17	AT5G25610	3	(TP-A)(TP-E)(TP-B,-C)	(TP-B,-C)<(TP-E)<(TP-A)	0	0	0	0	0	0	0
unigene01787	56	22	52	6	AT3G16370	3	(TP-B)(TP-E)(TP-A,-C)	(TP-E)<(TP-B)<(TP-A,-C)	0	0	0	0	0	0	0
unigene01805	60	11	3	14	AT1G05010	3	(TP-A)(TP-C)(TP-B,-E)	(TP-C)<(TP-B,-E)<(TP-A)	0	0	1	1	0	0	0
unigene01834	160	24	29	46	AT4G25810	3	(TP-A)(TP-E)(TP-B,-C)	(TP-B,-C)<(TP-E)<(TP-A)	0	0	0	0	0	0	0
unigene01835	52	19	7	5	AT4G39230	3	(TP-A)(TP-B)(TP-C,-E)	(TP-C,-E)<(TP-B)<(TP-A)	0	0	0	0	1	0	0
unigene01845	41	1	2	1	AT2G16720	3	(TP-A)(TP-C)(TP-B,-E)	(TP-B,-E)<(TP-C)<(TP-A)	0	1	0	0	0	0	0
unigene01847	130	93	70	84	AT5G03240	3	(TP-A)(TP-C)(TP-B,-E)	(TP-C)<(TP-B,-E)<(TP-A)	0	0	0	0	0	0	0
unigene01848	31	0	6	1	AT5G65730	3	(TP-A)(TP-C)(TP-B,-E)	(TP-B,-E)<(TP-C)<(TP-A)	1	0	0	0	0	0	0
unigene01861	54	2	2	22	AT2G17040	3	(TP-A)(TP-E)(TP-B,-C)	(TP-B,-C)<(TP-E)<(TP-A)	0	0	0	1	1	1	0
unigene01867	84	26	5	19	AT1G73500	3	(TP-A)(TP-C)(TP-B,-E)	(TP-C)<(TP-B,-E)<(TP-A)	0	1	1	0	0	0	0
unigene01873	29	4	5	14	AT5G19440	3	(TP-A)(TP-E)(TP-B,-C)	(TP-B,-C)<(TP-E)<(TP-A)	0	0	0	0	0	0	0
unigene01885	72	43	25	5	AT4G02890	3	(TP-A,-B)(TP-C,-E)	(TP-C,-E)<(TP-A,-B)	0	0	0	0	0	0	0
unigene01911	69	30	18	22	AT5G47120	3	(TP-A)(TP-B)(TP-C,-E)	(TP-C,-E)<(TP-B)<(TP-A)	0	1	0	0	1	0	0
unigene01970	40	7	4	10	AT2G19580	3	(TP-B,-C,-E)(TP-A)	(TP-B,-C,-E)<(TP-A)	0	0	0	0	0	0	0
unigene01971	27	3	5	6	AT1G30090	3	(TP-A)(TP-B)(TP-C,-E)	(TP-B)<(TP-C,-E)<(TP-A)	0	0	0	0	0	0	0
unigene01979	32	11	2	4	AT4G30470	3	(TP-A)(TP-B)(TP-C,-E)	(TP-C,-E)<(TP-B)<(TP-A)	0	0	0	0	0	0	0
unigene01981	24	2	2	12	AT1G77080	3	(TP-A)(TP-E)(TP-B,-C)	(TP-B,-C)<(TP-E)<(TP-A)	0	0	0	0	0	0	0
unigene01984	66	39	22	16	AT3G56400	3	(TP-A)(TP-B)(TP-C,-E)	(TP-C,-E)<(TP-B)<(TP-A)	0	0	0	1	1	0	0
unigene01990	32	7	3	8	AT5G13200	3	(TP-A)(TP-C)(TP-B,-E)	(TP-C)<(TP-B,-E)<(TP-A)	0	1	1	0	0	0	0
unigene01996	47	12	7	16	AT5G21090	3	(TP-A)(TP-C)(TP-B,-E)	(TP-C)<(TP-B,-E)<(TP-A)	0	0	0	0	0	0	0
unigene02000	50	16	17	32	AT2G37660	3	(TP-A)(TP-E)(TP-B,-C)	(TP-B,-C)<(TP-E)<(TP-A)	0	0	0	0	0	0	0
unigene02039	41	12	6	6	AT4G30470	3	(TP-A)(TP-B)(TP-C,-E)	(TP-C,-E)<(TP-B)<(TP-A)	0	0	0	0	0	0	0
unigene02060	36	17	2	6	AT4G32940	3	(TP-A)(TP-B)(TP-C,-E)	(TP-C,-E)<(TP-B)<(TP-A)	0	0	0	0	0	0	0
unigene02077	75	30	44	47	AT3G56400	3	(TP-A)(TP-B)(TP-C,-E)	(TP-B)<(TP-C,-E)<(TP-A)	0	0	0	1	1	0	0
unigene02083	56	8	9	12	AT5G51190	3	(TP-A)(TP-E)(TP-B,-C)	(TP-B,-C)<(TP-E)<(TP-A)	0	1	0	0	0	0	0
unigene02119	65	14	11	38	AT1G59940	3	(TP-A)(TP-E)(TP-B,-C)	(TP-B,-C)<(TP-E)<(TP-A)	0	0	0	0	0	1	0
unigene02120	168	27	22	44	no homolog	3	(TP-A)(TP-E)(TP-B,-C)	(TP-B,-C)<(TP-E)<(TP-A)	0	0	0	0	0	0	0
unigene02161	29	4	9	17	AT5G62000	3	(TP-A)(TP-E)(TP-B,-C)	(TP-B,-C)<(TP-E)<(TP-A)	0	0	1	0	0	0	0
unigene02165	36	7	8	10	AT2G02760	3	(TP-A)(TP-E)(TP-B,-C)	(TP-B,-C)<(TP-E)<(TP-A)	0	0	0	0	0	0	0
unigene02167	184	79	56	47	AT1G17180	3	(TP-A)(TP-B)(TP-C,-E)	(TP-C,-E)<(TP-B)<(TP-A)	0	0	0	0	0	0	0
unigene02193	22	1	3	7	AT3G14440	3	(TP-A)(TP-E)(TP-B,-C)	(TP-B,-C)<(TP-E)<(TP-A)	0	0	0	0	0	0	0
unigene02235	82	62	74	27	ATMG01080	3	(TP-B)(TP-E)(TP-A,-C)	(TP-E)<(TP-B)<(TP-A,-C)	0	0	0	0	0	0	0
unigene02257	269	84	58	123	AT1G27730	3	(TP-A)(TP-E)(TP-B,-C)	(TP-B,-C)<(TP-E)<(TP-A)	1	1	1	0	1	0	0
unigene02315	54	15	7	28	no homolog	3	(TP-A)(TP-E)(TP-B,-C)	(TP-B,-C)<(TP-E)<(TP-A)	0	0	0	0	0	0	0
unigene02373	92	64	34	27	AT4G25570	3	(TP-A)(TP-B)(TP-C,-E)	(TP-C,-E)<(TP-B)<(TP-A)	0	0	0	0	0	0	0
unigene02421	20	6	0	1	AT2G43330	3	(TP-A)(TP-B)(TP-C,-E)	(TP-C,-E)<(TP-B)<(TP-A)	0	0	0	0	0	0	0
unigene02440	35	16	7	7	AT1G19210	3	(TP-A)(TP-B)(TP-C,-E)	(TP-C,-E)<(TP-B)<(TP-A)	0	0	0	0	0	0	0
unigene02441	56	8	9	20	AT3G44260	3	(TP-A)(TP-E)(TP-B,-C)	(TP-B,-C)<(TP-E)<(TP-A)	0	0	1	0	0	0	0
unigene02540	63	36	25	22	no homolog	3	(TP-A)(TP-B)(TP-C,-E)	(TP-C,-E)<(TP-B)<(TP-A)	0	0	0	0	0	0	0
unigene02555	52	24	14	22	AT1G19210	3	(TP-A)(TP-C)(TP-B,-E)	(TP-C)<(TP-B,-E)<(TP-A)	0	0	0	0	0	0	0
unigene02591	150	91	20	0	AT4G25150	3	(TP-A)(TP-B)(TP-C,-E)	(TP-C,-E)<(TP-B)<(TP-A)	0	0	0	0	0	0	0
unigene02609	22	2	2	10	AT1G72520	3	(TP-A)(TP-E)(TP-B,-C)	(TP-B,-C)<(TP-E)<(TP-A)	1	0	1	0	1	0	0
unigene02636	42	1	0	3	AT4G23400	3	(TP-A)(TP-E)(TP-B,-C)	(TP-B,-C)<(TP-E)<(TP-A)	0	0	0	0	0	0	0
unigene02679	127	17	12	5	AT2G18050	3	(TP-A)(TP-E)(TP-B,-C)	(TP-E)<(TP-B,-C)<(TP-A)	0	0	0	1	0	0	0
unigene02734	32	0	0	1	AT4G39700	3	(TP-A)(TP-E)(TP-B,-C)	(TP-B,-C)<(TP-E)<(TP-A)	0	0	0	0	0	0	0
unigene02736	22	0	2	10	AT5G15120	3	(TP-A)(TP-E)(TP-B,-C)	(TP-B,-C)<(TP-E)<(TP-A)	0	0	0	0	1	1	0
unigene02750	37	0	0	7	AT5G28237	3	(TP-A)(TP-E)(TP-B,-C)	(TP-B,-C)<(TP-E)<(TP-A)	0	0	0	0	0	0	0
unigene02841	24	1	1	12	AT2G19900	3	(TP-A)(TP-E)(TP-B,-C)	(TP-B,-C)<(TP-E)<(TP-A)	0	0	0	0	0	0	0
unigene02866	20	0	2	5	AT3G09270	3	(TP-A)(TP-E)(TP-B,-C)	(TP-B,-C)<(TP-E)<(TP-A)	0	0	0	0	1	1	0
unigene02870	32	31	8	5	AT1G24450	3	(TP-C)(TP-E)(TP-A,-B)	(TP-E)<(TP-C)<(TP-A,-B)	0	0	0	0	0	0	0
unigene02891	35	3	10	10	AT2G42760	3	(TP-A)(TP-B)(TP-C,-E)	(TP-B)<(TP-C,-E)<(TP-A)	1	0	1	0	0	0	0
unigene02898	235	94	80	94	AT5G10695	3	(TP-A)(TP-C)(TP-B,-E)	(TP-C)<(TP-B,-E)<(TP-A)	0	1	0	0	0	0	0
unigene02914	31	2	3	15	AT1G17100	3	(TP-A)(TP-E)(TP-B,-C)	(TP-B,-C)<(TP-E)<(TP-A)	0	0	0	0	0	0	1
unigene02990	19	0	1	6	no homolog	3	(TP-A)(TP-E)(TP-B,-C)	(TP-B,-C)<(TP-E)<(TP-A)	0	0	0	0	0	0	0
unigene03015	39	17	26	7	AT5G19590	3	(TP-A,-C)(TP-B,-E)	(TP-B,-E)<(TP-A,-C)	0	0	0	0	0	0	0
unigene03035	86	2	27	40	no homolog	3	(TP-A)(TP-B)(TP-C,-E)	(TP-B)<(TP-C,-E)<(TP-A)	0	0	0	0	0	0	0
unigene03036	220	181	136	133	AT5G10980	3	(TP-A)(TP-B)(TP-C,-E)	(TP-C,-E)<(TP-B)<(TP-A)	0	0	0	0	0	0	0
unigene03044	24	2	2	1	AT1G55910	3	(TP-A)(TP-E)(TP-B,-C)	(TP-E)<(TP-B,-C)<(TP-A)	0	0	0	1	0	0	0
unigene03055	37	2	2	3	AT2G21620	3	(TP-A)(TP-E)(TP-B,-C)	(TP-B,-C)<(TP-E)<(TP-A)	0	0	0	1	0	0	0
unigene03057	22	2	2	0	AT1G17455	3	(TP-A)(TP-E)(TP-B,-C)	(TP-E)<(TP-B,-C)<(TP-A)	0	0	0	0	0	0	0
unigene03064	367	10	34	164	AT4G10270	3	(TP-A)(TP-E)(TP-B,-C)	(TP-B,-C)<(TP-E)<(TP-A)	0	0	0	0	1	1	0
unigene03117	29	6	4	1	AT1G55260	3	(TP-A)(TP-E)(TP-B,-C)	(TP-E)<(TP-B,-C)<(TP-A)	0	0	0	0	0	0	0
unigene03166	298	262	192	109	AT5G59720	3	(TP-C)(TP-E)(TP-A,-B)	(TP-E)<(TP-C)<(TP-A,-B)	0	0	0	0	1	1	0
unigene03182	118	82	107	88	AT3G43810	3	(TP-A,-C)(TP-B,-E)	(TP-B,-E)<(TP-A,-C)	0	0	0	0	1	1	0
unigene03189	19	2	1	1	AT2G19810	3	(TP-A)(TP-B)(TP-C,-E)	(TP-C,-E)<(TP-B)<(TP-A)	0	0	0	0	0	0	0
unigene03199	19	6	1	3	AT2G37040	3	(TP-A)(TP-B)(TP-C,-E)	(TP-C,-E)<(TP-B)<(TP-A)	0	0	0	0	1	1	0
unigene03273	23	3	1	0	AT1G71780	3	(TP-A)(TP-B)(TP-C,-E)	(TP-C,-E)<(TP-B)<(TP-A)	0	0	0	0	1	0	0
unigene03274	60	8	19	10	AT5G22430	3	(TP-A)(TP-C)(TP-B,-E)	(TP-B,-E)<(TP-C)<(TP-A)	0	0	0	0	0	0	0
unigene03434	52	2	0	10	AT1G28330	3	(TP-A)(TP-E)(TP-B,-C)	(TP-B,-C)<(TP-E)<(TP-A)	0	0	0	1	0	0	0
unigene03439	138	86	39	40	no homolog	3	(TP-A)(TP-B)(TP-C,-E)	(TP-C,-E)<(TP-B)<(TP-A)	0	0	0	0	0	0	0
unigene03510	29	2	2	0	AT1G19530	3	(TP-A)(TP-E)(TP-B,-C)	(TP-E)<(TP-B,-C)<(TP-A)	0	0	0	0	0	0	0
unigene03531	192	134	111	129	AT2G38540	3	(TP-A)(TP-C)(TP-B,-E)	(TP-C)<(TP-B,-E)<(TP-A)	0	0	0	0	0	0	0
unigene03535	19	0	0	1	AT3G23250	3	(TP-A)(TP-E)(TP-B,-C)	(TP-B,-C)<(TP-E)<(TP-A)	0	0	1	0	1	0	0
unigene03699	2432	483	588	1095	no homolog	3	(TP-A)(TP-E)(TP-B,-C)	(TP-B,-C)<(TP-E)<(TP-A)	0	0	0	0	0	0	0
unigene03704	22	2	9	0	AT5G51970	3	(TP-A)(TP-C)(TP-B,-E)	(TP-B,-E)<(TP-C)<(TP-A)	0	0	0	0	0	0	0
unigene03800	20	1	3	0	no homolog	3	(TP-A)(TP-C)(TP-B,-E)	(TP-B,-E)<(TP-C)<(TP-A)	0	0	0	0	0	0	0
unigene03851	22	2	1	4	AT4G37300	3	(TP-A)(TP-E)(TP-B,-C)	(TP-B,-C)<(TP-E)<(TP-A)	0	0	0	1	0	0	0
unigene03883	26	10	7	0	AT5G48810	3	(TP-A)(TP-E)(TP-B,-C)	(TP-E)<(TP-B,-C)<(TP-A)	0	0	0	0	0	0	0
unigene03952	103	25	20	40	AT1G79040	3	(TP-A)(TP-E)(TP-B,-C)	(TP-B,-C)<(TP-E)<(TP-A)	0	0	0	0	0	0	0
unigene04020	41	31	16	6	AT1G09310	3	(TP-A,-B)(TP-C,-E)	(TP-C,-E)<(TP-A,-B)	0	0	0	0	0	1	0
unigene04049	103	95	92	40	AT5G01650	3	(TP-A)(TP-E)(TP-B,-C)	(TP-E)<(TP-B,-C)<(TP-A)	0	0	0	0	0	0	0
unigene04119	44	19	19	7	AT4G26840	3	(TP-A)(TP-E)(TP-B,-C)	(TP-E)<(TP-B,-C)<(TP-A)	0	0	0	0	0	0	0
unigene04282	161	24	29	47	AT5G59320	3	(TP-A)(TP-E)(TP-B,-C)	(TP-B,-C)<(TP-E)<(TP-A)	0	0	0	0	1	1	0
unigene04288	140	14	33	50	no homolog	3	(TP-A)(TP-B)(TP-C,-E)	(TP-B)<(TP-C,-E)<(TP-A)	0	0	0	0	0	0	0
unigene04290	30	11	2	4	AT1G73630	3	(TP-A)(TP-B)(TP-C,-E)	(TP-C,-E)<(TP-B)<(TP-A)	0	0	0	0	0	0	0
unigene04317	47	16	12	24	AT1G52230	3	(TP-A)(TP-E)(TP-B,-C)	(TP-B,-C)<(TP-E)<(TP-A)	0	0	0	0	0	0	0
unigene04526	84	33	26	27	AT2G24940	3	(TP-A)(TP-B)(TP-C,-E)	(TP-C,-E)<(TP-B)<(TP-A)	0	0	0	0	0	0	0
unigene04527	47	19	5	2	AT5G48810	3	(TP-A)(TP-B)(TP-C,-E)	(TP-C,-E)<(TP-B)<(TP-A)	0	0	0	0	0	0	0
unigene04566	188	53	78	83	no homolog	3	(TP-A)(TP-B)(TP-C,-E)	(TP-B)<(TP-C,-E)<(TP-A)	0	0	0	0	0	0	0
unigene04712	46	14	10	18	AT1G71950	3	(TP-B,-C,-E)(TP-A)	(TP-B,-C,-E)<(TP-A)	0	0	0	0	0	0	0
unigene05013	25	4	7	2	AT1G75750	3	(TP-A)(TP-C)(TP-B,-E)	(TP-B,-E)<(TP-C)<(TP-A)	1	0	0	1	0	0	0
unigene05196	82	2	14	4	AT3G18280	3	(TP-A)(TP-C)(TP-B,-E)	(TP-B,-E)<(TP-C)<(TP-A)	0	0	0	0	1	1	0
unigene05261	307	39	30	66	no homolog	3	(TP-A)(TP-E)(TP-B,-C)	(TP-B,-C)<(TP-E)<(TP-A)	0	0	0	0	0	0	0
unigene05334	26	2	14	1	AT4G27270	3	(TP-A)(TP-C)(TP-B,-E)	(TP-B,-E)<(TP-C)<(TP-A)	0	0	0	0	1	0	0
unigene05372	105	5	1	1	no homolog	3	(TP-A)(TP-B)(TP-C,-E)	(TP-C,-E)<(TP-B)<(TP-A)	0	0	0	0	0	0	0
unigene05426	20	0	2	1	no homolog	3	(TP-B,-C,-E)(TP-A)	(TP-B,-C,-E)<(TP-A)	0	0	0	0	0	0	0
unigene05499	473	116	104	258	AT4G10270	3	(TP-A)(TP-E)(TP-B,-C)	(TP-B,-C)<(TP-E)<(TP-A)	0	0	0	0	1	1	0
unigene05614	26	2	2	6	AT1G63770	3	(TP-A)(TP-E)(TP-B,-C)	(TP-B,-C)<(TP-E)<(TP-A)	0	0	0	0	0	0	0
unigene05641	44	3	0	0	no homolog	3	(TP-A)(TP-B)(TP-C,-E)	(TP-C,-E)<(TP-B)<(TP-A)	0	0	0	0	0	0	0
unigene05647	55	3	5	25	AT4G10270	3	(TP-A)(TP-E)(TP-B,-C)	(TP-B,-C)<(TP-E)<(TP-A)	0	0	0	0	1	1	0
unigene05736	51	8	9	0	no homolog	3	(TP-A)(TP-E)(TP-B,-C)	(TP-E)<(TP-B,-C)<(TP-A)	0	0	0	0	0	0	0
unigene05803	54	8	23	12	no homolog	3	(TP-A)(TP-C)(TP-B,-E)	(TP-B,-E)<(TP-C)<(TP-A)	0	0	0	0	0	0	0
unigene05873	19	2	1	0	AT4G40010	3	(TP-B,-C,-E)(TP-A)	(TP-B,-C,-E)<(TP-A)	0	0	0	0	0	0	0
unigene05923	292	5	26	88	AT4G10270	3	(TP-A)(TP-E)(TP-B,-C)	(TP-B,-C)<(TP-E)<(TP-A)	0	0	0	0	1	1	0
unigene05928	34	3	9	4	AT4G14450	3	(TP-A)(TP-C)(TP-B,-E)	(TP-B,-E)<(TP-C)<(TP-A)	0	0	0	0	0	0	0
unigene05961	529	5	25	157	AT4G10270	3	(TP-A)(TP-E)(TP-B,-C)	(TP-B,-C)<(TP-E)<(TP-A)	0	0	0	0	1	1	0
unigene05976	97	3	20	36	AT1G33055	3	(TP-A)(TP-B)(TP-C,-E)	(TP-B)<(TP-C,-E)<(TP-A)	0	0	0	0	0	0	0
unigene06031	19	0	3	0	no homolog	3	(TP-A)(TP-C)(TP-B,-E)	(TP-B,-E)<(TP-C)<(TP-A)	0	0	0	0	0	0	0
unigene06149	80	17	4	2	no homolog	3	(TP-A)(TP-B)(TP-C,-E)	(TP-C,-E)<(TP-B)<(TP-A)	0	0	0	0	0	0	0
unigene06177	44	11	16	3	no homolog	3	(TP-A)(TP-E)(TP-B,-C)	(TP-E)<(TP-B,-C)<(TP-A)	0	0	0	0	0	0	0
unigene06200	75	2	0	3	no homolog	3	(TP-A)(TP-C)(TP-B,-E)	(TP-C)<(TP-B,-E)<(TP-A)	0	0	0	0	0	0	0
unigene06324	18	0	0	0	AT3G21760	3	(TP-B,-C,-E)(TP-A)	(TP-B,-C,-E)<(TP-A)	0	0	0	0	0	0	0
unigene06330	77	35	26	22	no homolog	3	(TP-A)(TP-B)(TP-C,-E)	(TP-C,-E)<(TP-B)<(TP-A)	0	0	0	0	0	0	0
unigene06369	154	75	54	81	AT5G42300	3	(TP-A)(TP-C)(TP-B,-E)	(TP-C)<(TP-B,-E)<(TP-A)	0	0	0	0	0	0	0
unigene06460	127	47	36	55	no homolog	3	(TP-A)(TP-C)(TP-B,-E)	(TP-C)<(TP-B,-E)<(TP-A)	0	0	0	0	0	0	0
unigene06770	32	1	0	2	AT4G16380	3	(TP-B,-C,-E)(TP-A)	(TP-B,-C,-E)<(TP-A)	0	0	1	0	0	0	0
unigene06872	49	2	0	1	no homolog	3	(TP-B,-C,-E)(TP-A)	(TP-B,-C,-E)<(TP-A)	0	0	0	0	0	0	0
unigene06903	130	33	28	60	no homolog	3	(TP-A)(TP-E)(TP-B,-C)	(TP-B,-C)<(TP-E)<(TP-A)	0	0	0	0	0	0	0
unigene06987	19	0	0	0	no homolog	3	(TP-B,-C,-E)(TP-A)	(TP-B,-C,-E)<(TP-A)	0	0	0	0	0	0	0
unigene07170	22	3	1	8	no homolog	3	(TP-A)(TP-E)(TP-B,-C)	(TP-B,-C)<(TP-E)<(TP-A)	0	0	0	0	0	0	0
unigene07434	31	6	5	5	AT2G46410	3	(TP-A)(TP-B)(TP-C,-E)	(TP-C,-E)<(TP-B)<(TP-A)	0	0	0	0	0	0	0
unigene07672	18	0	0	2	no homolog	3	(TP-A)(TP-E)(TP-B,-C)	(TP-B,-C)<(TP-E)<(TP-A)	0	0	0	0	0	0	0
unigene07754	24	2	2	0	no homolog	3	(TP-A)(TP-E)(TP-B,-C)	(TP-E)<(TP-B,-C)<(TP-A)	0	0	0	0	0	0	0
unigene08112	18	0	0	1	AT5G14740	3	(TP-A)(TP-E)(TP-B,-C)	(TP-B,-C)<(TP-E)<(TP-A)	0	0	0	0	0	0	0
unigene08419	18	0	1	1	no homolog	3	(TP-A)(TP-B)(TP-C,-E)	(TP-B)<(TP-C,-E)<(TP-A)	0	0	0	0	0	0	0
unigene08468	46	2	2	6	no homolog	3	(TP-A)(TP-E)(TP-B,-C)	(TP-B,-C)<(TP-E)<(TP-A)	0	0	0	0	0	0	0
unigene08558	19	0	1	0	no homolog	3	(TP-A)(TP-C)(TP-B,-E)	(TP-B,-E)<(TP-C)<(TP-A)	0	0	0	0	0	0	0
unigene08565	29	0	0	1	no homolog	3	(TP-A)(TP-E)(TP-B,-C)	(TP-B,-C)<(TP-E)<(TP-A)	0	0	0	0	0	0	0
unigene00007	2	367	171	38	no homolog	4	(TP-B)(TP-C)(TP-A,-E)	(TP-A,-E)<(TP-C)<(TP-B)	0	0	0	0	0	0	0
unigene00010	32	107	37	39	no homolog	4	(TP-A)(TP-B)(TP-C,-E)	(TP-A)<(TP-C,-E)<(TP-B)	0	0	0	0	0	0	0
unigene00018	19	88	52	24	AT3G25230	4	(TP-B)(TP-C)(TP-A,-E)	(TP-A,-E)<(TP-C)<(TP-B)	0	0	0	0	1	0	0
unigene00019	588	727	483	202	AT5G59720	4	(TP-B)(TP-E)(TP-A,-C)	(TP-E)<(TP-A,-C)<(TP-B)	0	0	0	0	1	1	0
unigene00033	570	1263	727	588	AT3G47520	4	(TP-B)(TP-C)(TP-A,-E)	(TP-A,-E)<(TP-C)<(TP-B)	0	0	0	0	1	0	1
unigene00040	10	69	33	28	AT5G05340	4	(TP-A)(TP-B)(TP-C,-E)	(TP-A)<(TP-C,-E)<(TP-B)	0	0	0	1	1	0	0
unigene00045	22	49	14	10	AT3G14470	4	(TP-A)(TP-B)(TP-C,-E)	(TP-C,-E)<(TP-A)<(TP-B)	0	0	0	0	0	0	0
unigene00050	4	41	30	27	AT4G24280	4	(TP-A)(TP-B)(TP-C,-E)	(TP-A)<(TP-C,-E)<(TP-B)	0	0	0	0	0	0	0
unigene00060	6	26	12	10	AT5G23960	4	(TP-A)(TP-B)(TP-C,-E)	(TP-A)<(TP-C,-E)<(TP-B)	0	0	0	0	0	0	0
unigene00068	17	51	36	14	no homolog	4	(TP-B)(TP-C)(TP-A,-E)	(TP-A,-E)<(TP-C)<(TP-B)	0	0	0	0	0	0	0
unigene00087	11	20	8	0	AT1G23000	4	(TP-B)(TP-E)(TP-A,-C)	(TP-E)<(TP-A,-C)<(TP-B)	0	0	0	0	0	0	0
unigene00094	80	295	143	91	AT4G25200	4	(TP-B)(TP-C)(TP-A,-E)	(TP-A,-E)<(TP-C)<(TP-B)	0	0	0	0	0	0	0
unigene00095	49	150	107	85	AT1G54050	4	(TP-A)(TP-B)(TP-C,-E)	(TP-A)<(TP-C,-E)<(TP-B)	0	0	1	0	0	0	0
unigene00109	58	118	24	2	AT3G63170	4	(TP-A)(TP-B)(TP-C,-E)	(TP-C,-E)<(TP-A)<(TP-B)	0	0	0	0	0	0	0
unigene00123	38	119	86	20	AT5G35320	4	(TP-A,-E)(TP-B,-C)	(TP-A,-E)<(TP-B,-C)	0	0	0	0	0	0	0
unigene00153	2	35	3	14	AT2G27600	4	(TP-B)(TP-E)(TP-A,-C)	(TP-A,-C)<(TP-E)<(TP-B)	0	0	0	0	0	0	0
unigene00170	184	345	298	50	AT5G48100	4	(TP-A)(TP-E)(TP-B,-C)	(TP-E)<(TP-A)<(TP-B,-C)	0	0	0	0	0	0	0
unigene00175	14	30	9	2	AT5G55530	4	(TP-B)(TP-E)(TP-A,-C)	(TP-E)<(TP-A,-C)<(TP-B)	0	0	0	0	0	0	0
unigene00182	2	19	12	6	AT1G79920	4	(TP-A,-E)(TP-B,-C)	(TP-A,-E)<(TP-B,-C)	0	0	0	0	1	0	0
unigene00192	12	31	16	0	AT1G33060	4	(TP-B)(TP-E)(TP-A,-C)	(TP-E)<(TP-A,-C)<(TP-B)	0	0	0	0	0	0	0
unigene00218	0	24	8	10	AT1G69800	4	(TP-A)(TP-B)(TP-C,-E)	(TP-A)<(TP-C,-E)<(TP-B)	0	0	0	0	0	0	0
unigene00223	11	50	22	36	AT1G30070	4	(TP-A,-C)(TP-B,-E)	(TP-A,-C)<(TP-B,-E)	0	0	0	0	1	0	0
unigene00247	70	96	41	88	AT5G60660	4	(TP-A)(TP-C)(TP-B,-E)	(TP-C)<(TP-A)<(TP-B,-E)	0	0	0	0	0	0	0
unigene00253	11	59	26	12	AT5G37670	4	(TP-B)(TP-C)(TP-A,-E)	(TP-A,-E)<(TP-C)<(TP-B)	0	0	0	0	0	0	0
unigene00274	82	378	130	97	AT3G46230	4	(TP-B)(TP-C)(TP-A,-E)	(TP-A,-E)<(TP-C)<(TP-B)	0	0	0	0	1	0	0
unigene00284	6	47	30	12	no homolog	4	(TP-B)(TP-C)(TP-A,-E)	(TP-A,-E)<(TP-C)<(TP-B)	0	0	0	0	0	0	0
unigene00291	17	46	25	4	AT2G30620	4	(TP-B)(TP-E)(TP-A,-C)	(TP-E)<(TP-A,-C)<(TP-B)	0	0	0	0	0	0	0
unigene00292	3	42	2	6	no homolog	4	(TP-B)(TP-E)(TP-A,-C)	(TP-A,-C)<(TP-E)<(TP-B)	0	0	0	0	0	0	0
unigene00294	16	69	49	30	AT3G53020	4	(TP-A,-E)(TP-B,-C)	(TP-A,-E)<(TP-B,-C)	0	0	0	0	0	0	1
unigene00313	3	26	14	10	AT2G28790	4	(TP-A)(TP-B)(TP-C,-E)	(TP-A)<(TP-C,-E)<(TP-B)	0	0	0	0	0	0	0
unigene00350	52	116	86	96	AT5G52640	4	(TP-A)(TP-B)(TP-C,-E)	(TP-A)<(TP-C,-E)<(TP-B)	0	0	0	0	1	0	0
unigene00353	8	68	42	25	AT4G12400	4	(TP-A,-E)(TP-B,-C)	(TP-A,-E)<(TP-B,-C)	0	0	0	0	1	0	0
unigene00356	4	26	16	5	AT5G09360	4	(TP-B)(TP-C)(TP-A,-E)	(TP-A,-E)<(TP-C)<(TP-B)	0	0	0	0	0	0	0
unigene00359	8	25	17	2	AT1G01900	4	(TP-A,-E)(TP-B,-C)	(TP-A,-E)<(TP-B,-C)	0	0	0	0	0	0	0
unigene00369	35	97	8	3	AT5G36110	4	(TP-A)(TP-B)(TP-C,-E)	(TP-C,-E)<(TP-A)<(TP-B)	0	0	0	0	0	0	0
unigene00389	8	51	27	12	AT3G50140	4	(TP-B)(TP-C)(TP-A,-E)	(TP-A,-E)<(TP-C)<(TP-B)	0	0	0	0	0	0	0
unigene00403	63	74	36	16	AT2G40140	4	(TP-A,-B)(TP-C,-E)	(TP-C,-E)<(TP-A,-B)	0	1	0	0	0	0	0
unigene00417	4	26	7	6	AT2G37025	4	(TP-A)(TP-B)(TP-C,-E)	(TP-A)<(TP-C,-E)<(TP-B)	0	0	0	0	0	0	0
unigene00477	43	70	34	18	no homolog	4	(TP-B)(TP-E)(TP-A,-C)	(TP-E)<(TP-A,-C)<(TP-B)	0	0	0	0	0	0	0
unigene00480	2	26	17	2	AT5G17770	4	(TP-B)(TP-C)(TP-A,-E)	(TP-A,-E)<(TP-C)<(TP-B)	0	0	0	0	1	0	0
unigene00485	86	232	75	34	AT2G20560	4	(TP-B)(TP-E)(TP-A,-C)	(TP-E)<(TP-A,-C)<(TP-B)	0	0	0	0	1	0	0
unigene00502	0	58	40	28	AT4G21390	4	(TP-A)(TP-B)(TP-C,-E)	(TP-A)<(TP-C,-E)<(TP-B)	0	0	0	0	1	0	0
unigene00510	3	20	5	2	AT5G62550	4	(TP-B)(TP-C)(TP-A,-E)	(TP-A,-E)<(TP-C)<(TP-B)	0	0	0	0	1	1	0
unigene00531	6	30	9	8	AT1G08720	4	(TP-A)(TP-B)(TP-C,-E)	(TP-A)<(TP-C,-E)<(TP-B)	0	0	0	0	0	0	0
unigene00534	36	59	45	14	AT3G55440	4	(TP-B)(TP-E)(TP-A,-C)	(TP-E)<(TP-A,-C)<(TP-B)	0	0	0	0	0	0	1
unigene00548	3	32	14	7	AT1G75460	4	(TP-B)(TP-C)(TP-A,-E)	(TP-A,-E)<(TP-C)<(TP-B)	0	0	0	0	0	0	0
unigene00549	0	32	11	1	AT2G38710	4	(TP-B)(TP-C)(TP-A,-E)	(TP-A,-E)<(TP-C)<(TP-B)	0	0	0	0	0	0	0
unigene00618	73	121	106	27	AT4G10250	4	(TP-A)(TP-E)(TP-B,-C)	(TP-E)<(TP-A)<(TP-B,-C)	0	0	0	0	0	0	0
unigene00619	0	22	5	0	AT5G13840	4	(TP-B)(TP-C)(TP-A,-E)	(TP-A,-E)<(TP-C)<(TP-B)	0	0	0	0	0	0	0
unigene00620	25	130	44	31	AT1G01620	4	(TP-B)(TP-C)(TP-A,-E)	(TP-A,-E)<(TP-C)<(TP-B)	0	0	0	0	0	0	0
unigene00666	0	24	8	17	AT1G31280	4	(TP-A,-C)(TP-B,-E)	(TP-A,-C)<(TP-B,-E)	0	0	0	0	0	0	0
unigene00693	0	17	4	2	AT2G47180	4	(TP-A,-C,-E)(TP-B)	(TP-A,-C,-E)<(TP-B)	1	0	1	0	0	0	0
unigene00712	2	20	6	4	AT2G31570	4	(TP-A,-C,-E)(TP-B)	(TP-A,-C,-E)<(TP-B)	0	0	0	0	0	0	0
unigene00718	6	36	14	2	AT2G42200	4	(TP-B)(TP-C)(TP-A,-E)	(TP-A,-E)<(TP-C)<(TP-B)	0	0	0	0	0	0	0
unigene00780	4	32	4	6	AT1G05205	4	(TP-B)(TP-E)(TP-A,-C)	(TP-A,-C)<(TP-E)<(TP-B)	0	0	0	0	0	1	0
unigene00821	7	31	14	6	AT1G03070	4	(TP-B)(TP-C)(TP-A,-E)	(TP-A,-E)<(TP-C)<(TP-B)	0	0	0	0	0	0	0
unigene00823	49	75	30	18	AT5G59910	4	(TP-A)(TP-B)(TP-C,-E)	(TP-C,-E)<(TP-A)<(TP-B)	0	0	0	0	0	0	0
unigene00827	37	181	87	80	no homolog	4	(TP-A)(TP-B)(TP-C,-E)	(TP-A)<(TP-C,-E)<(TP-B)	0	0	0	0	0	0	0
unigene00874	2	50	7	12	AT1G52560	4	(TP-A,-C,-E)(TP-B)	(TP-A,-C,-E)<(TP-B)	0	0	0	0	0	0	0
unigene00950	8	18	3	0	AT3G45130	4	(TP-A)(TP-B)(TP-C,-E)	(TP-C,-E)<(TP-A)<(TP-B)	0	0	1	0	0	0	0
unigene01128	10	20	2	0	no homolog	4	(TP-A)(TP-B)(TP-C,-E)	(TP-C,-E)<(TP-A)<(TP-B)	0	0	0	0	0	0	0
unigene01201	4	17	3	1	no homolog	4	(TP-B)(TP-E)(TP-A,-C)	(TP-E)<(TP-A,-C)<(TP-B)	0	0	0	0	0	0	0
unigene01393	202	473	269	200	AT5G52640	4	(TP-B)(TP-C)(TP-A,-E)	(TP-A,-E)<(TP-C)<(TP-B)	0	0	0	0	1	0	0
unigene01395	330	556	316	245	AT3G12580	4	(TP-B)(TP-E)(TP-A,-C)	(TP-E)<(TP-A,-C)<(TP-B)	0	0	0	0	1	0	0
unigene01402	7	62	36	15	AT2G26150	4	(TP-B)(TP-C)(TP-A,-E)	(TP-A,-E)<(TP-C)<(TP-B)	0	0	0	0	1	0	0
unigene01408	27	66	48	49	AT1G76490	4	(TP-A)(TP-B)(TP-C,-E)	(TP-A)<(TP-C,-E)<(TP-B)	0	0	0	0	0	0	0
unigene01415	7	34	20	10	AT5G15450	4	(TP-B)(TP-C)(TP-A,-E)	(TP-A,-E)<(TP-C)<(TP-B)	0	0	0	0	0	0	1
unigene01417	4	25	16	10	AT2G38820	4	(TP-A,-E)(TP-B,-C)	(TP-A,-E)<(TP-B,-C)	0	0	0	0	0	0	0
unigene01427	26	77	47	69	AT4G11820	4	(TP-A)(TP-C)(TP-B,-E)	(TP-A)<(TP-C)<(TP-B,-E)	0	0	0	0	0	0	0
unigene01434	4	32	16	17	AT5G50180	4	(TP-A)(TP-B)(TP-C,-E)	(TP-A)<(TP-C,-E)<(TP-B)	0	0	0	0	0	0	0
unigene01439	10	107	52	15	AT2G26150	4	(TP-B)(TP-C)(TP-A,-E)	(TP-A,-E)<(TP-C)<(TP-B)	0	0	0	0	1	0	0
unigene01464	2	34	23	12	AT4G23800	4	(TP-A,-E)(TP-B,-C)	(TP-A,-E)<(TP-B,-C)	0	0	0	0	0	0	0
unigene01471	25	37	25	7	AT1G33540	4	(TP-B)(TP-E)(TP-A,-C)	(TP-E)<(TP-A,-C)<(TP-B)	0	0	0	0	0	0	0
unigene01479	29	103	61	65	AT4G01850	4	(TP-A)(TP-B)(TP-C,-E)	(TP-A)<(TP-C,-E)<(TP-B)	0	0	1	0	0	0	0
unigene01484	7	28	5	0	AT4G17880	4	(TP-B)(TP-E)(TP-A,-C)	(TP-E)<(TP-A,-C)<(TP-B)	0	0	0	0	0	0	0
unigene01489	2	22	14	16	AT1G61140	4	(TP-A)(TP-B)(TP-C,-E)	(TP-A)<(TP-C,-E)<(TP-B)	0	0	0	0	0	0	0
unigene01494	0	68	34	8	AT1G50010	4	(TP-B)(TP-C)(TP-A,-E)	(TP-A,-E)<(TP-C)<(TP-B)	0	0	0	0	1	0	0
unigene01504	2	18	9	10	AT4G23820	4	(TP-A)(TP-B)(TP-C,-E)	(TP-A)<(TP-C,-E)<(TP-B)	0	0	0	0	0	0	0
unigene01505	14	43	32	3	AT1G73300	4	(TP-A,-E)(TP-B,-C)	(TP-A,-E)<(TP-B,-C)	0	0	0	0	0	0	0
unigene01507	0	17	10	2	AT4G33260	4	(TP-B)(TP-C)(TP-A,-E)	(TP-A,-E)<(TP-C)<(TP-B)	0	0	0	0	0	0	0
unigene01553	68	126	69	60	ATCG00080	4	(TP-B)(TP-E)(TP-A,-C)	(TP-E)<(TP-A,-C)<(TP-B)	0	0	0	0	0	0	0
unigene01555	17	38	20	8	AT5G54770	4	(TP-B)(TP-E)(TP-A,-C)	(TP-E)<(TP-A,-C)<(TP-B)	0	0	0	0	0	0	0
unigene01564	4	26	9	5	AT3G61790	4	(TP-B)(TP-C)(TP-A,-E)	(TP-A,-E)<(TP-C)<(TP-B)	0	0	0	0	0	0	0
unigene01580	2	25	16	0	AT5G28540	4	(TP-B)(TP-C)(TP-A,-E)	(TP-A,-E)<(TP-C)<(TP-B)	0	0	0	0	1	1	0
unigene01581	32	64	36	18	AT1G07350	4	(TP-B)(TP-E)(TP-A,-C)	(TP-E)<(TP-A,-C)<(TP-B)	0	0	0	0	0	0	0
unigene01584	19	26	22	2	AT5G13930	4	(TP-B)(TP-E)(TP-A,-C)	(TP-E)<(TP-A,-C)<(TP-B)	0	0	0	0	1	1	1
unigene01598	8	17	2	1	AT1G02205	4	(TP-A)(TP-B)(TP-C,-E)	(TP-C,-E)<(TP-A)<(TP-B)	0	0	0	0	0	0	0
unigene01606	0	20	8	6	no homolog	4	(TP-A)(TP-B)(TP-C,-E)	(TP-A)<(TP-C,-E)<(TP-B)	0	0	0	0	0	0	0
unigene01622	2	17	6	6	AT2G39550	4	(TP-A)(TP-B)(TP-C,-E)	(TP-A)<(TP-C,-E)<(TP-B)	0	0	0	0	0	0	0
unigene01626	0	22	13	5	AT5G66230	4	(TP-A,-E)(TP-B,-C)	(TP-A,-E)<(TP-B,-C)	0	0	0	0	0	0	0
unigene01627	3	32	11	6	AT4G38660	4	(TP-B)(TP-C)(TP-A,-E)	(TP-A,-E)<(TP-C)<(TP-B)	0	0	0	0	0	0	0
unigene01651	0	25	6	0	AT5G47500	4	(TP-B)(TP-C)(TP-A,-E)	(TP-A,-E)<(TP-C)<(TP-B)	0	0	0	0	0	0	0
unigene01653	8	31	20	3	no homolog	4	(TP-B)(TP-C)(TP-A,-E)	(TP-A,-E)<(TP-C)<(TP-B)	0	0	0	0	0	0	0
unigene01663	208	241	95	71	no homolog	4	(TP-A,-B)(TP-C,-E)	(TP-C,-E)<(TP-A,-B)	0	0	0	0	0	0	0
unigene01700	0	25	7	4	AT5G56120	4	(TP-A)(TP-B)(TP-C,-E)	(TP-A)<(TP-C,-E)<(TP-B)	0	0	0	0	0	0	0
unigene01711	20	22	13	2	AT1G68090	4	(TP-C)(TP-E)(TP-A,-B)	(TP-E)<(TP-C)<(TP-A,-B)	0	0	0	0	0	0	0
unigene01733	2	33	6	2	AT2G37630	4	(TP-B)(TP-C)(TP-A,-E)	(TP-A,-E)<(TP-C)<(TP-B)	0	0	0	0	0	0	0
unigene01739	3	54	8	3	AT2G03090	4	(TP-B)(TP-C)(TP-A,-E)	(TP-A,-E)<(TP-C)<(TP-B)	0	0	0	0	1	0	0
unigene01746	66	82	5	0	AT2G22540	4	(TP-A)(TP-B)(TP-C,-E)	(TP-C,-E)<(TP-A)<(TP-B)	0	0	0	0	0	0	0
unigene01748	47	194	90	36	AT2G29500	4	(TP-B)(TP-C)(TP-A,-E)	(TP-A,-E)<(TP-C)<(TP-B)	0	0	0	0	1	0	0
unigene01759	2	27	11	1	AT1G69530	4	(TP-B)(TP-C)(TP-A,-E)	(TP-A,-E)<(TP-C)<(TP-B)	0	0	0	0	0	0	0
unigene01760	6	22	2	3	AT3G27250	4	(TP-A)(TP-B)(TP-C,-E)	(TP-C,-E)<(TP-A)<(TP-B)	0	0	0	0	0	0	0
unigene01823	10	86	16	24	AT4G31290	4	(TP-B)(TP-E)(TP-A,-C)	(TP-A,-C)<(TP-E)<(TP-B)	0	0	0	1	0	0	0
unigene01826	7	46	14	1	AT1G05010	4	(TP-B)(TP-C)(TP-A,-E)	(TP-A,-E)<(TP-C)<(TP-B)	0	0	1	1	0	0	0
unigene01829	4	43	20	3	AT1G05260	4	(TP-B)(TP-C)(TP-A,-E)	(TP-A,-E)<(TP-C)<(TP-B)	0	0	0	0	1	1	0
unigene01844	8	32	12	25	AT2G02960	4	(TP-A,-C)(TP-B,-E)	(TP-A,-C)<(TP-B,-E)	0	0	0	0	0	0	0
unigene01859	3	31	16	15	AT2G45190	4	(TP-A)(TP-B)(TP-C,-E)	(TP-A)<(TP-C,-E)<(TP-B)	0	0	0	0	0	0	0
unigene01887	2	24	16	10	AT3G50820	4	(TP-A,-E)(TP-B,-C)	(TP-A,-E)<(TP-B,-C)	0	0	0	0	0	0	0
unigene01913	17	51	17	19	AT1G52340	4	(TP-B)(TP-E)(TP-A,-C)	(TP-A,-C)<(TP-E)<(TP-B)	0	0	0	0	0	0	0
unigene01914	2	18	6	6	AT1G60690	4	(TP-A)(TP-B)(TP-C,-E)	(TP-A)<(TP-C,-E)<(TP-B)	0	0	0	0	0	0	0
unigene01916	8	62	30	32	AT1G78300	4	(TP-A)(TP-B)(TP-C,-E)	(TP-A)<(TP-C,-E)<(TP-B)	0	0	0	0	0	0	0
unigene01922	12	104	58	36	AT2G45960	4	(TP-A)(TP-B)(TP-C,-E)	(TP-A)<(TP-C,-E)<(TP-B)	0	0	0	0	0	0	0
unigene01938	0	15	4	0	AT1G09750	4	(TP-B)(TP-C)(TP-A,-E)	(TP-A,-E)<(TP-C)<(TP-B)	0	0	0	0	0	0	0
unigene01956	2	20	12	1	AT5G13870	4	(TP-B)(TP-C)(TP-A,-E)	(TP-A,-E)<(TP-C)<(TP-B)	0	0	0	0	0	0	0
unigene01977	2	25	5	22	AT4G25780	4	(TP-A,-C)(TP-B,-E)	(TP-A,-C)<(TP-B,-E)	1	0	1	0	0	0	0
unigene02021	0	17	4	5	AT5G16270	4	(TP-A)(TP-B)(TP-C,-E)	(TP-A)<(TP-C,-E)<(TP-B)	0	0	0	0	0	0	0
unigene02072	18	49	23	14	AT5G06290	4	(TP-B)(TP-C)(TP-A,-E)	(TP-A,-E)<(TP-C)<(TP-B)	0	0	0	0	0	0	0
unigene02075	17	62	26	32	AT3G02520	4	(TP-A)(TP-B)(TP-C,-E)	(TP-A)<(TP-C,-E)<(TP-B)	0	0	0	0	0	0	0
unigene02085	11	36	20	7	AT5G35320	4	(TP-B)(TP-C)(TP-A,-E)	(TP-A,-E)<(TP-C)<(TP-B)	0	0	0	0	0	0	0
unigene02086	11	37	14	15	AT3G09350	4	(TP-A)(TP-B)(TP-C,-E)	(TP-A)<(TP-C,-E)<(TP-B)	0	0	0	0	0	0	0
unigene02136	0	17	8	2	AT2G40820	4	(TP-B)(TP-C)(TP-A,-E)	(TP-A,-E)<(TP-C)<(TP-B)	0	0	0	0	0	0	0
unigene02179	38	57	22	3	ATMG00160	4	(TP-A,-B)(TP-C,-E)	(TP-C,-E)<(TP-A,-B)	0	0	0	0	0	0	0
unigene02202	38	62	25	4	AT1G18650	4	(TP-B)(TP-E)(TP-A,-C)	(TP-E)<(TP-A,-C)<(TP-B)	0	0	0	0	0	0	0
unigene02215	18	47	32	10	AT2G34430	4	(TP-A,-E)(TP-B,-C)	(TP-A,-E)<(TP-B,-C)	0	0	0	0	0	0	0
unigene02227	6	47	14	3	AT5G08000	4	(TP-B)(TP-C)(TP-A,-E)	(TP-A,-E)<(TP-C)<(TP-B)	0	0	0	0	0	0	0
unigene02263	8	39	16	12	AT1G61520	4	(TP-A,-C,-E)(TP-B)	(TP-A,-C,-E)<(TP-B)	0	0	0	0	0	0	0
unigene02268	7	17	4	1	no homolog	4	(TP-A,-C,-E)(TP-B)	(TP-A,-C,-E)<(TP-B)	0	0	0	0	0	0	0
unigene02273	29	54	16	4	AT1G52340	4	(TP-A,-B)(TP-C,-E)	(TP-C,-E)<(TP-A,-B)	0	0	0	0	0	0	0
unigene02292	0	15	7	1	AT4G26660	4	(TP-B)(TP-C)(TP-A,-E)	(TP-A,-E)<(TP-C)<(TP-B)	0	0	0	0	0	0	0
unigene02300	6	24	14	2	AT1G12270	4	(TP-B)(TP-C)(TP-A,-E)	(TP-A,-E)<(TP-C)<(TP-B)	0	0	0	0	0	0	0
unigene02316	12	42	22	14	AT5G35530	4	(TP-B)(TP-C)(TP-A,-E)	(TP-A,-E)<(TP-C)<(TP-B)	0	0	0	0	0	0	0
unigene02320	3	34	22	2	AT1G22640	4	(TP-B)(TP-C)(TP-A,-E)	(TP-A,-E)<(TP-C)<(TP-B)	0	0	0	0	0	0	0
unigene02340	3	18	11	0	AT5G53970	4	(TP-B)(TP-C)(TP-A,-E)	(TP-A,-E)<(TP-C)<(TP-B)	0	0	0	0	0	0	0
unigene02376	16	45	17	12	AT3G44260	4	(TP-B)(TP-E)(TP-A,-C)	(TP-E)<(TP-A,-C)<(TP-B)	0	0	1	0	0	0	0
unigene02383	11	24	7	0	AT5G51990	4	(TP-B)(TP-E)(TP-A,-C)	(TP-E)<(TP-A,-C)<(TP-B)	0	0	0	0	0	0	0
unigene02409	93	307	211	57	AT2G29500	4	(TP-B)(TP-C)(TP-A,-E)	(TP-A,-E)<(TP-C)<(TP-B)	0	0	0	0	1	0	0
unigene02414	19	34	8	2	AT5G38900	4	(TP-A)(TP-B)(TP-C,-E)	(TP-C,-E)<(TP-A)<(TP-B)	0	0	0	0	1	1	0
unigene02429	0	26	12	8	AT4G08950	4	(TP-A)(TP-B)(TP-C,-E)	(TP-A)<(TP-C,-E)<(TP-B)	1	0	0	0	0	0	0
unigene02442	4	43	14	6	AT1G18250	4	(TP-B)(TP-C)(TP-A,-E)	(TP-A,-E)<(TP-C)<(TP-B)	0	0	0	0	1	1	0
unigene02461	0	36	11	5	no homolog	4	(TP-B)(TP-C)(TP-A,-E)	(TP-A,-E)<(TP-C)<(TP-B)	0	0	0	0	0	0	0
unigene02464	26	80	46	24	AT1G75270	4	(TP-B)(TP-C)(TP-A,-E)	(TP-A,-E)<(TP-C)<(TP-B)	0	0	0	0	1	0	0
unigene02495	14	15	7	0	AT3G62760	4	(TP-C)(TP-E)(TP-A,-B)	(TP-E)<(TP-C)<(TP-A,-B)	0	0	0	0	0	1	0
unigene02508	3	30	14	2	AT1G62500	4	(TP-B)(TP-C)(TP-A,-E)	(TP-A,-E)<(TP-C)<(TP-B)	0	0	1	0	0	0	0
unigene02799	0	22	6	1	AT4G39900	4	(TP-B)(TP-C)(TP-A,-E)	(TP-A,-E)<(TP-C)<(TP-B)	0	0	0	0	0	0	0
unigene02909	96	220	163	49	AT2G21130	4	(TP-A,-E)(TP-B,-C)	(TP-A,-E)<(TP-B,-C)	0	0	0	0	0	0	0
unigene02920	7	30	2	3	no homolog	4	(TP-A)(TP-B)(TP-C,-E)	(TP-C,-E)<(TP-A)<(TP-B)	0	0	0	0	0	0	0
unigene02930	51	69	22	15	AT3G15210	4	(TP-A)(TP-B)(TP-C,-E)	(TP-C,-E)<(TP-A)<(TP-B)	0	1	1	0	0	0	0
unigene02970	11	60	43	6	AT5G48480	4	(TP-B)(TP-C)(TP-A,-E)	(TP-A,-E)<(TP-C)<(TP-B)	0	0	0	0	0	0	0
unigene02985	0	15	1	0	AT4G22290	4	(TP-B)(TP-C)(TP-A,-E)	(TP-A,-E)<(TP-C)<(TP-B)	0	0	0	0	0	0	0
unigene03006	34	138	29	29	AT5G12020	4	(TP-A)(TP-B)(TP-C,-E)	(TP-C,-E)<(TP-A)<(TP-B)	0	0	0	0	1	0	0
unigene03130	0	20	8	5	AT3G12050	4	(TP-A)(TP-B)(TP-C,-E)	(TP-A)<(TP-C,-E)<(TP-B)	0	0	0	0	0	0	0
unigene03176	120	262	201	66	AT5G59720	4	(TP-A,-E)(TP-B,-C)	(TP-A,-E)<(TP-B,-C)	0	0	0	0	1	1	0
unigene03221	0	20	10	4	AT5G16250	4	(TP-B)(TP-C)(TP-A,-E)	(TP-A,-E)<(TP-C)<(TP-B)	0	0	0	0	0	0	0
unigene03222	2	22	13	5	AT5G59300	4	(TP-B)(TP-C)(TP-A,-E)	(TP-A,-E)<(TP-C)<(TP-B)	0	0	0	0	0	0	0
unigene03280	0	74	16	10	AT2G25060	4	(TP-A)(TP-B)(TP-C,-E)	(TP-A)<(TP-C,-E)<(TP-B)	0	0	0	0	0	1	0
unigene03304	0	20	6	7	AT5G66680	4	(TP-A)(TP-B)(TP-C,-E)	(TP-A)<(TP-C,-E)<(TP-B)	0	0	0	0	1	0	0
unigene03333	12	39	13	22	AT3G52090	4	(TP-B)(TP-E)(TP-A,-C)	(TP-A,-C)<(TP-E)<(TP-B)	0	0	0	0	0	0	0
unigene03452	3	35	19	8	AT5G54640	4	(TP-B)(TP-C)(TP-A,-E)	(TP-A,-E)<(TP-C)<(TP-B)	0	0	0	0	0	0	0
unigene03460	2	20	8	5	AT2G02850	4	(TP-A,-C,-E)(TP-B)	(TP-A,-C,-E)<(TP-B)	0	0	0	1	1	1	1
unigene03492	52	70	63	22	AT5G59720	4	(TP-A)(TP-E)(TP-B,-C)	(TP-E)<(TP-A)<(TP-B,-C)	0	0	0	0	1	1	0
unigene03520	22	43	22	8	AT5G59720	4	(TP-B)(TP-E)(TP-A,-C)	(TP-E)<(TP-A,-C)<(TP-B)	0	0	0	0	1	1	0
unigene03524	197	529	367	144	AT5G59720	4	(TP-B)(TP-C)(TP-A,-E)	(TP-A,-E)<(TP-C)<(TP-B)	0	0	0	0	1	1	0
unigene03565	0	28	18	7	AT5G02560	4	(TP-A,-E)(TP-B,-C)	(TP-A,-E)<(TP-B,-C)	0	0	0	0	0	0	0
unigene03659	4	35	22	2	AT5G65360	4	(TP-B)(TP-C)(TP-A,-E)	(TP-A,-E)<(TP-C)<(TP-B)	1	0	0	0	1	1	0
unigene03746	2	17	12	3	AT5G59970	4	(TP-B)(TP-C)(TP-A,-E)	(TP-A,-E)<(TP-C)<(TP-B)	0	0	0	0	0	0	0
unigene03748	6	36	20	7	AT3G52590	4	(TP-B)(TP-C)(TP-A,-E)	(TP-A,-E)<(TP-C)<(TP-B)	0	0	0	0	0	0	0
unigene03789	133	163	112	53	AT5G59720	4	(TP-B)(TP-E)(TP-A,-C)	(TP-E)<(TP-A,-C)<(TP-B)	0	0	0	0	1	1	0
unigene03873	6	24	0	1	AT2G18290	4	(TP-A)(TP-B)(TP-C,-E)	(TP-C,-E)<(TP-A)<(TP-B)	0	0	0	0	0	0	0
unigene04031	0	19	5	7	AT4G35410	4	(TP-A)(TP-B)(TP-C,-E)	(TP-A)<(TP-C,-E)<(TP-B)	0	0	0	0	0	0	0
unigene04160	0	17	3	0	AT3G27330	4	(TP-B)(TP-C)(TP-A,-E)	(TP-A,-E)<(TP-C)<(TP-B)	0	0	0	0	0	0	0
unigene04210	24	50	18	12	no homolog	4	(TP-A,-C,-E)(TP-B)	(TP-A,-C,-E)<(TP-B)	0	0	0	0	0	0	0
unigene04263	7	30	17	7	AT2G20820	4	(TP-B)(TP-C)(TP-A,-E)	(TP-A,-E)<(TP-C)<(TP-B)	0	0	0	0	0	0	1
unigene04451	2	17	3	0	AT2G27470	4	(TP-B)(TP-E)(TP-A,-C)	(TP-E)<(TP-A,-C)<(TP-B)	0	0	0	0	0	0	0
unigene04734	0	55	34	7	AT4G40030	4	(TP-B)(TP-C)(TP-A,-E)	(TP-A,-E)<(TP-C)<(TP-B)	0	0	0	0	0	0	0
unigene04766	7	27	8	4	AT4G14342	4	(TP-B)(TP-E)(TP-A,-C)	(TP-E)<(TP-A,-C)<(TP-B)	0	0	0	0	0	0	0
unigene04775	0	25	9	2	no homolog	4	(TP-B)(TP-C)(TP-A,-E)	(TP-A,-E)<(TP-C)<(TP-B)	0	0	0	0	0	0	0
unigene04844	4	42	14	20	AT2G06520	4	(TP-A)(TP-B)(TP-C,-E)	(TP-A)<(TP-C,-E)<(TP-B)	0	0	0	0	0	0	0
unigene04865	3	22	8	5	AT1G78300	4	(TP-B)(TP-C)(TP-A,-E)	(TP-A,-E)<(TP-C)<(TP-B)	0	0	0	0	0	0	0
unigene04931	26	57	8	43	no homolog	4	(TP-A,-C)(TP-B,-E)	(TP-A,-C)<(TP-B,-E)	0	0	0	0	0	0	0
unigene04939	0	15	10	2	AT5G16250	4	(TP-B)(TP-C)(TP-A,-E)	(TP-A,-E)<(TP-C)<(TP-B)	0	0	0	0	0	0	0
unigene04974	57	82	25	14	AT4G05050	4	(TP-A)(TP-B)(TP-C,-E)	(TP-C,-E)<(TP-A)<(TP-B)	0	1	0	0	0	0	0
unigene05023	32	51	37	7	AT5G59970	4	(TP-B)(TP-E)(TP-A,-C)	(TP-E)<(TP-A,-C)<(TP-B)	0	0	0	0	0	0	0
unigene05025	16	18	6	1	AT5G41010	4	(TP-C)(TP-E)(TP-A,-B)	(TP-E)<(TP-C)<(TP-A,-B)	0	0	0	0	1	0	0
unigene05160	24	70	38	2	AT1G44414	4	(TP-B)(TP-E)(TP-A,-C)	(TP-E)<(TP-A,-C)<(TP-B)	0	0	0	0	0	0	0
unigene05171	3	37	16	6	AT5G48485	4	(TP-B)(TP-C)(TP-A,-E)	(TP-A,-E)<(TP-C)<(TP-B)	0	0	0	0	0	0	0
unigene05268	26	39	9	2	AT5G22580	4	(TP-A,-B)(TP-C,-E)	(TP-C,-E)<(TP-A,-B)	0	0	0	0	1	1	0
unigene05332	32	50	16	10	no homolog	4	(TP-A)(TP-B)(TP-C,-E)	(TP-C,-E)<(TP-A)<(TP-B)	0	0	0	0	0	0	0
unigene05366	2	22	4	1	AT1G52340	4	(TP-B)(TP-C)(TP-A,-E)	(TP-A,-E)<(TP-C)<(TP-B)	0	0	0	0	0	0	0
unigene05689	14	72	32	10	no homolog	4	(TP-B)(TP-C)(TP-A,-E)	(TP-A,-E)<(TP-C)<(TP-B)	0	0	0	0	0	0	0
unigene05691	6	18	1	1	AT5G54190	4	(TP-A)(TP-B)(TP-C,-E)	(TP-C,-E)<(TP-A)<(TP-B)	0	0	0	1	0	0	0
unigene05852	40	72	44	26	AT5G59970	4	(TP-B)(TP-E)(TP-A,-C)	(TP-E)<(TP-A,-C)<(TP-B)	0	0	0	0	0	0	0
unigene05855	0	18	1	1	AT3G13070	4	(TP-A)(TP-B)(TP-C,-E)	(TP-A)<(TP-C,-E)<(TP-B)	0	0	0	0	0	0	0
unigene05872	0	26	8	6	AT2G05790	4	(TP-A)(TP-B)(TP-C,-E)	(TP-A)<(TP-C,-E)<(TP-B)	0	0	0	0	0	0	0
unigene06670	0	22	0	0	AT3G48110	4	(TP-A,-C,-E)(TP-B)	(TP-A,-C,-E)<(TP-B)	0	0	0	0	0	0	0
unigene07408	2	19	1	0	AT4G34660	4	(TP-A,-C,-E)(TP-B)	(TP-A,-C,-E)<(TP-B)	0	0	0	0	0	0	0
unigene07650	0	16	6	1	no homolog	4	(TP-B)(TP-C)(TP-A,-E)	(TP-A,-E)<(TP-C)<(TP-B)	0	0	0	0	0	0	0
unigene07968	2	42	5	1	no homolog	4	(TP-B)(TP-C)(TP-A,-E)	(TP-A,-E)<(TP-C)<(TP-B)	0	0	0	0	0	0	0
unigene08239	0	15	0	1	no homolog	4	(TP-B)(TP-E)(TP-A,-C)	(TP-A,-C)<(TP-E)<(TP-B)	0	0	0	0	0	0	0
unigene08300	0	27	1	0	no homolog	4	(TP-B)(TP-C)(TP-A,-E)	(TP-A,-E)<(TP-C)<(TP-B)	0	0	0	0	0	0	0
unigene00022	101	122	179	75	no homolog	5	(TP-C)(TP-E)(TP-A,-B)	(TP-E)<(TP-A,-B)<(TP-C)	0	0	0	0	0	0	0
unigene00104	52	121	220	125	AT5G56030	5	(TP-A)(TP-C)(TP-B,-E)	(TP-A)<(TP-B,-E)<(TP-C)	0	0	0	0	1	1	0
unigene00120	23	40	83	22	AT1G43170	5	(TP-B)(TP-C)(TP-A,-E)	(TP-A,-E)<(TP-B)<(TP-C)	0	0	0	0	0	0	0
unigene00264	4	8	24	8	AT4G27220	5	(TP-A)(TP-C)(TP-B,-E)	(TP-A)<(TP-B,-E)<(TP-C)	0	0	0	0	0	0	0
unigene00333	10	13	41	18	AT4G33865	5	(TP-C)(TP-E)(TP-A,-B)	(TP-A,-B)<(TP-E)<(TP-C)	0	0	0	0	0	0	1
unigene00349	17	58	105	16	AT3G43190	5	(TP-B)(TP-C)(TP-A,-E)	(TP-A,-E)<(TP-B)<(TP-C)	0	0	0	0	0	0	0
unigene00351	7	20	36	12	AT5G08690	5	(TP-B)(TP-C)(TP-A,-E)	(TP-A,-E)<(TP-B)<(TP-C)	0	0	0	0	0	0	0
unigene00380	8	22	69	24	AT1G09210	5	(TP-A)(TP-C)(TP-B,-E)	(TP-A)<(TP-B,-E)<(TP-C)	0	0	0	0	1	1	0
unigene00390	11	28	45	22	AT5G39570	5	(TP-A)(TP-C)(TP-B,-E)	(TP-A)<(TP-B,-E)<(TP-C)	0	0	0	0	0	0	0
unigene00394	93	112	206	64	AT5G56030	5	(TP-C)(TP-E)(TP-A,-B)	(TP-E)<(TP-A,-B)<(TP-C)	0	0	0	0	1	1	0
unigene00416	4	22	65	22	AT2G40010	5	(TP-A)(TP-C)(TP-B,-E)	(TP-A)<(TP-B,-E)<(TP-C)	0	0	0	0	0	0	0
unigene00460	8	18	59	17	AT5G39740	5	(TP-A)(TP-C)(TP-B,-E)	(TP-A)<(TP-B,-E)<(TP-C)	0	0	0	0	1	1	0
unigene00467	19	11	20	2	AT1G33470	5	(TP-B)(TP-E)(TP-A,-C)	(TP-E)<(TP-B)<(TP-A,-C)	0	0	0	0	0	0	0
unigene00483	3	12	24	1	AT3G09630	5	(TP-B)(TP-C)(TP-A,-E)	(TP-A,-E)<(TP-B)<(TP-C)	0	0	0	0	0	0	1
unigene00518	7	10	27	7	AT5G28540	5	(TP-B)(TP-C)(TP-A,-E)	(TP-A,-E)<(TP-B)<(TP-C)	0	0	0	0	1	1	0
unigene00522	4	26	80	20	AT5G58420	5	(TP-A)(TP-C)(TP-B,-E)	(TP-A)<(TP-B,-E)<(TP-C)	0	0	0	0	1	0	0
unigene00523	0	8	22	8	AT5G01530	5	(TP-A)(TP-C)(TP-B,-E)	(TP-A)<(TP-B,-E)<(TP-C)	0	0	0	0	0	0	0
unigene00533	7	22	40	12	AT2G18110	5	(TP-B)(TP-C)(TP-A,-E)	(TP-A,-E)<(TP-B)<(TP-C)	0	0	0	0	0	0	0
unigene00581	16	46	91	19	AT1G02780	5	(TP-B)(TP-C)(TP-A,-E)	(TP-A,-E)<(TP-B)<(TP-C)	0	0	0	0	0	0	0
unigene00583	8	54	103	18	AT3G13580	5	(TP-B)(TP-C)(TP-A,-E)	(TP-A,-E)<(TP-B)<(TP-C)	0	0	0	0	0	0	0
unigene00631	3	12	32	2	AT3G49010	5	(TP-B)(TP-C)(TP-A,-E)	(TP-A,-E)<(TP-B)<(TP-C)	0	0	0	0	1	0	0
unigene00664	18	34	56	16	AT1G02780	5	(TP-B)(TP-C)(TP-A,-E)	(TP-A,-E)<(TP-B)<(TP-C)	0	0	0	0	0	0	0
unigene00707	16	20	49	14	AT5G58710	5	(TP-B)(TP-C)(TP-A,-E)	(TP-A,-E)<(TP-B)<(TP-C)	0	0	0	0	1	0	0
unigene00720	2	8	19	3	ATMG00180	5	(TP-B)(TP-C)(TP-A,-E)	(TP-A,-E)<(TP-B)<(TP-C)	0	0	0	0	0	0	0
unigene00725	123	105	139	64	AT3G43810	5	(TP-B)(TP-E)(TP-A,-C)	(TP-E)<(TP-B)<(TP-A,-C)	0	0	0	0	1	1	0
unigene00773	2	22	69	8	AT3G05590	5	(TP-B)(TP-C)(TP-A,-E)	(TP-A,-E)<(TP-B)<(TP-C)	0	0	0	0	1	1	0
unigene00886	0	3	17	3	AT5G59850	5	(TP-A)(TP-C)(TP-B,-E)	(TP-A)<(TP-B,-E)<(TP-C)	0	0	0	0	1	1	0
unigene01407	2	11	46	3	AT3G23990	5	(TP-B)(TP-C)(TP-A,-E)	(TP-A,-E)<(TP-B)<(TP-C)	0	0	0	0	1	0	0
unigene01430	27	17	51	25	AT1G76490	5	(TP-B)(TP-C)(TP-A,-E)	(TP-A,-B)<(TP-C)<(TP-E)	0	0	0	0	0	0	0
unigene01446	7	8	33	5	AT5G24910	5	(TP-C)(TP-E)(TP-A,-B)	(TP-E)<(TP-A,-B)<(TP-C)	0	0	0	0	0	0	0
unigene01449	54	28	78	49	AT1G20100	5	(TP-B)(TP-C)(TP-A,-E)	(TP-E)<(TP-A,-B)<(TP-C)	0	1	0	0	0	0	0
unigene01536	27	20	39	0	AT5G13930	5	(TP-C)(TP-E)(TP-A,-B)	(TP-E)<(TP-A,-B)<(TP-C)	0	0	0	0	1	1	1
unigene01567	0	4	16	7	AT4G21150	5	(TP-A)(TP-C)(TP-B,-E)	(TP-A)<(TP-B,-E)<(TP-C)	0	0	0	0	1	0	0
unigene01568	3	18	32	16	AT5G19760	5	(TP-A)(TP-C)(TP-B,-E)	(TP-A)<(TP-B,-E)<(TP-C)	0	0	0	0	0	0	1
unigene01590	56	112	184	39	AT2G36460	5	(TP-B)(TP-C)(TP-A,-E)	(TP-A,-E)<(TP-B)<(TP-C)	0	0	0	0	0	0	0
unigene01624	2	1	44	14	AT3G14220	5	(TP-C)(TP-E)(TP-A,-B)	(TP-A,-B)<(TP-E)<(TP-C)	0	0	0	0	0	0	0
unigene01646	412	251	468	355	AT2G39050	5	(TP-A,-C)(TP-B,-E)	(TP-B,-E)<(TP-A,-C)	0	0	1	0	0	0	0
unigene01661	2	8	20	7	AT1G53240	5	(TP-A)(TP-C)(TP-B,-E)	(TP-A)<(TP-B,-E)<(TP-C)	0	0	0	0	0	1	1
unigene01698	0	8	33	7	AT1G72370	5	(TP-A)(TP-C)(TP-B,-E)	(TP-A)<(TP-B,-E)<(TP-C)	0	0	0	0	1	0	1
unigene01753	6	15	29	14	AT2G40010	5	(TP-A)(TP-C)(TP-B,-E)	(TP-A)<(TP-B,-E)<(TP-C)	0	0	0	0	0	0	0
unigene01754	7	15	33	8	AT4G29520	5	(TP-B)(TP-C)(TP-A,-E)	(TP-A,-E)<(TP-B)<(TP-C)	0	0	0	0	1	1	0
unigene01783	7	25	48	5	AT1G72370	5	(TP-B)(TP-C)(TP-A,-E)	(TP-A,-E)<(TP-B)<(TP-C)	0	0	0	0	1	0	1
unigene01791	50	49	88	18	AT2G42840	5	(TP-C)(TP-E)(TP-A,-B)	(TP-E)<(TP-A,-B)<(TP-C)	0	0	0	0	0	0	0
unigene01893	8	32	63	32	AT2G21870	5	(TP-A)(TP-C)(TP-B,-E)	(TP-A)<(TP-B,-E)<(TP-C)	0	0	0	0	0	0	0
unigene01937	3	14	39	12	AT5G10360	5	(TP-A)(TP-C)(TP-B,-E)	(TP-A)<(TP-B,-E)<(TP-C)	0	0	0	0	0	0	0
unigene01941	4	11	22	10	AT5G39740	5	(TP-A)(TP-C)(TP-B,-E)	(TP-A)<(TP-B,-E)<(TP-C)	0	0	0	0	1	1	0
unigene01968	25	28	80	4	AT2G40610	5	(TP-C)(TP-E)(TP-A,-B)	(TP-E)<(TP-A,-B)<(TP-C)	0	0	0	0	0	0	0
unigene01997	4	18	34	4	AT1G69120	5	(TP-B)(TP-C)(TP-A,-E)	(TP-A,-E)<(TP-B)<(TP-C)	0	0	0	0	0	0	0
unigene02034	27	13	34	3	AT1G56110	5	(TP-A,-C)(TP-B,-E)	(TP-B,-E)<(TP-A,-C)	0	0	0	0	1	1	0
unigene02044	6	5	25	15	AT5G28050	5	(TP-C)(TP-E)(TP-A,-B)	(TP-A,-B)<(TP-E)<(TP-C)	0	0	0	0	0	0	0
unigene02099	47	62	127	42	AT1G30230	5	(TP-B)(TP-C)(TP-A,-E)	(TP-A,-E)<(TP-B)<(TP-C)	0	0	0	0	0	0	0
unigene02137	6	26	44	19	no homolog	5	(TP-A)(TP-C)(TP-B,-E)	(TP-A)<(TP-B,-E)<(TP-C)	0	0	0	0	0	0	0
unigene02160	39	12	43	10	no homolog	5	(TP-A,-C)(TP-B,-E)	(TP-B,-E)<(TP-A,-C)	0	0	0	0	0	0	0
unigene02188	4	5	22	4	AT4G24190	5	(TP-B)(TP-C)(TP-A,-E)	(TP-A,-E)<(TP-B)<(TP-C)	0	0	0	0	1	1	0
unigene02230	3	8	19	10	AT3G49010	5	(TP-A)(TP-C)(TP-B,-E)	(TP-A)<(TP-B,-E)<(TP-C)	0	0	0	0	1	0	0
unigene02239	11	46	96	32	AT2G37270	5	(TP-A)(TP-C)(TP-B,-E)	(TP-A)<(TP-B,-E)<(TP-C)	0	0	0	0	0	0	0
unigene02405	2	15	30	6	AT5G22650	5	(TP-B)(TP-C)(TP-A,-E)	(TP-A,-E)<(TP-B)<(TP-C)	0	0	0	0	1	0	0
unigene02432	3	2	22	0	AT2G37130	5	(TP-C)(TP-E)(TP-A,-B)	(TP-E)<(TP-A,-B)<(TP-C)	0	0	0	0	0	0	0
unigene02481	4	26	46	20	AT5G55190	5	(TP-A)(TP-C)(TP-B,-E)	(TP-A)<(TP-B,-E)<(TP-C)	0	0	0	0	0	0	0
unigene02488	7	16	26	14	AT5G60670	5	(TP-A)(TP-C)(TP-B,-E)	(TP-A)<(TP-B,-E)<(TP-C)	0	0	0	0	1	0	0
unigene02558	3	6	22	7	AT1G18540	5	(TP-A)(TP-C)(TP-B,-E)	(TP-A)<(TP-B,-E)<(TP-C)	0	0	0	0	1	0	1
unigene02577	0	4	14	6	AT2G39770	5	(TP-A)(TP-C)(TP-B,-E)	(TP-A)<(TP-B,-E)<(TP-C)	1	0	1	0	0	0	0
unigene02615	3	11	54	17	AT1G09210	5	(TP-A)(TP-C)(TP-B,-E)	(TP-A)<(TP-B,-E)<(TP-C)	0	0	0	0	1	1	0
unigene02616	3	12	27	7	AT3G49470	5	(TP-B)(TP-C)(TP-A,-E)	(TP-A,-E)<(TP-B)<(TP-C)	0	0	0	0	0	0	0
unigene02709	0	5	17	3	AT4G09800	5	(TP-A)(TP-C)(TP-B,-E)	(TP-A)<(TP-B,-E)<(TP-C)	0	0	0	0	0	0	0
unigene02724	2	6	18	3	AT1G18540	5	(TP-B)(TP-C)(TP-A,-E)	(TP-A,-E)<(TP-B)<(TP-C)	0	0	0	0	1	0	1
unigene02792	2	7	16	2	AT5G10360	5	(TP-B)(TP-C)(TP-A,-E)	(TP-A,-E)<(TP-B)<(TP-C)	0	0	0	0	0	0	0
unigene02798	3	11	20	8	AT5G48760	5	(TP-A)(TP-C)(TP-B,-E)	(TP-A)<(TP-B,-E)<(TP-C)	0	0	0	0	0	0	0
unigene02815	4	10	24	6	AT3G03773	5	(TP-B)(TP-C)(TP-A,-E)	(TP-A,-E)<(TP-B)<(TP-C)	0	0	0	0	0	0	0
unigene02822	3	7	20	5	AT1G67430	5	(TP-A,-B,-E)(TP-C)	(TP-A,-B,-E)<(TP-C)	0	0	0	0	0	0	1
unigene02903	12	17	44	16	AT1G33140	5	(TP-A)(TP-C)(TP-B,-E)	(TP-A)<(TP-B,-E)<(TP-C)	0	0	0	0	0	0	0
unigene02923	2	11	25	12	AT3G53020	5	(TP-A)(TP-C)(TP-B,-E)	(TP-A)<(TP-B,-E)<(TP-C)	0	0	0	0	0	0	1
unigene02924	2	11	26	3	AT3G52580	5	(TP-B)(TP-C)(TP-A,-E)	(TP-A,-E)<(TP-B)<(TP-C)	0	0	0	0	1	0	0
unigene02929	8	24	62	19	AT3G05590	5	(TP-A)(TP-C)(TP-B,-E)	(TP-A)<(TP-B,-E)<(TP-C)	0	0	0	0	1	1	0
unigene02944	2	4	16	4	AT3G14290	5	(TP-A)(TP-C)(TP-B,-E)	(TP-A)<(TP-B,-E)<(TP-C)	0	0	0	0	0	0	0
unigene03002	56	52	96	0	no homolog	5	(TP-C)(TP-E)(TP-A,-B)	(TP-E)<(TP-A,-B)<(TP-C)	0	0	0	0	0	0	0
unigene03005	11	20	82	24	AT3G02080	5	(TP-A)(TP-C)(TP-B,-E)	(TP-A)<(TP-B,-E)<(TP-C)	0	0	0	0	0	0	0
unigene03018	0	8	22	4	AT4G16720	5	(TP-A,-B,-E)(TP-C)	(TP-A,-B,-E)<(TP-C)	0	0	0	0	0	0	1
unigene03068	10	1	29	6	AT5G20230	5	(TP-B)(TP-C)(TP-A,-E)	(TP-B,-C)<(TP-E)<(TP-A)	1	1	0	0	0	0	0
unigene03144	10	19	36	22	AT2G09990	5	(TP-A)(TP-C)(TP-B,-E)	(TP-A)<(TP-B,-E)<(TP-C)	0	0	0	0	0	0	0
unigene03147	0	8	20	4	AT5G45775	5	(TP-A,-B,-E)(TP-C)	(TP-A,-B,-E)<(TP-C)	0	0	0	0	0	0	0
unigene03158	4	8	22	5	AT1G76160	5	(TP-B)(TP-C)(TP-A,-E)	(TP-A,-E)<(TP-B)<(TP-C)	1	0	0	0	0	0	0
unigene03193	2	8	20	8	AT1G54580	5	(TP-A)(TP-C)(TP-B,-E)	(TP-A)<(TP-B,-E)<(TP-C)	0	0	0	0	0	0	0
unigene03290	10	22	34	14	AT3G52580	5	(TP-B)(TP-C)(TP-A,-E)	(TP-A,-E)<(TP-B)<(TP-C)	0	0	0	0	1	0	0
unigene03495	34	33	80	14	AT1G24020	5	(TP-C)(TP-E)(TP-A,-B)	(TP-E)<(TP-A,-B)<(TP-C)	0	0	0	0	1	1	0
unigene03551	25	42	70	29	AT3G47370	5	(TP-B)(TP-C)(TP-A,-E)	(TP-A,-E)<(TP-B)<(TP-C)	0	0	0	0	1	1	1
unigene03557	2	8	25	10	AT2G45180	5	(TP-A)(TP-C)(TP-B,-E)	(TP-A)<(TP-B,-E)<(TP-C)	0	0	0	1	0	0	0
unigene03561	0	3	14	1	AT1G62350	5	(TP-B)(TP-C)(TP-A,-E)	(TP-A,-E)<(TP-B)<(TP-C)	0	0	0	0	0	0	0
unigene03614	2	10	30	4	AT1G15930	5	(TP-B)(TP-C)(TP-A,-E)	(TP-A,-E)<(TP-B)<(TP-C)	0	0	0	0	0	0	0
unigene03770	14	13	38	19	AT3G60540	5	(TP-C)(TP-E)(TP-A,-B)	(TP-A,-B)<(TP-E)<(TP-C)	0	0	0	0	1	0	0
unigene03872	0	5	16	2	AT3G05870	5	(TP-B)(TP-C)(TP-A,-E)	(TP-A,-E)<(TP-B)<(TP-C)	0	0	0	0	0	0	0
unigene03995	7	19	32	10	AT3G09500	5	(TP-B)(TP-C)(TP-A,-E)	(TP-A,-E)<(TP-B)<(TP-C)	0	0	0	0	0	0	0
unigene04008	20	28	54	17	AT4G14320	5	(TP-B)(TP-C)(TP-A,-E)	(TP-A,-E)<(TP-B)<(TP-C)	0	0	0	0	0	0	1
unigene04051	12	40	75	25	AT2G39390	5	(TP-B)(TP-C)(TP-A,-E)	(TP-A,-E)<(TP-B)<(TP-C)	0	0	0	0	1	1	1
unigene04083	3	11	29	12	AT1G74270	5	(TP-A)(TP-C)(TP-B,-E)	(TP-A)<(TP-B,-E)<(TP-C)	0	0	0	0	0	0	0
unigene04173	8	12	28	15	AT3G04400	5	(TP-A)(TP-C)(TP-B,-E)	(TP-A)<(TP-B,-E)<(TP-C)	0	0	0	0	0	0	0
unigene04259	6	17	40	14	AT2G21580	5	(TP-A)(TP-C)(TP-B,-E)	(TP-A)<(TP-B,-E)<(TP-C)	0	0	0	0	1	0	0
unigene04313	0	3	16	2	AT5G26780	5	(TP-A)(TP-C)(TP-B,-E)	(TP-A)<(TP-B,-E)<(TP-C)	0	0	0	0	1	1	0
unigene04340	468	468	850	220	AT2G38540	5	(TP-C)(TP-E)(TP-A,-B)	(TP-E)<(TP-A,-B)<(TP-C)	0	0	0	0	0	0	0
unigene04351	4	12	25	10	AT1G74270	5	(TP-A)(TP-C)(TP-B,-E)	(TP-A)<(TP-B,-E)<(TP-C)	0	0	0	0	0	0	0
unigene04421	14	18	40	22	AT4G15910	5	(TP-A,-B,-E)(TP-C)	(TP-A,-B,-E)<(TP-C)	0	0	0	0	0	0	0
unigene04437	7	17	30	8	AT1G77940	5	(TP-B)(TP-C)(TP-A,-E)	(TP-A,-E)<(TP-B)<(TP-C)	0	0	0	0	1	1	0
unigene04478	0	2	14	5	AT1G48100	5	(TP-C)(TP-E)(TP-A,-B)	(TP-A,-B)<(TP-E)<(TP-C)	0	0	0	0	0	0	0
unigene04615	6	13	25	10	AT5G24510	5	(TP-A)(TP-C)(TP-B,-E)	(TP-A)<(TP-B,-E)<(TP-C)	0	0	0	0	0	0	0
unigene04773	16	6	66	16	no homolog	5	(TP-B)(TP-C)(TP-A,-E)	(TP-E)<(TP-A,-C)<(TP-B)	0	0	0	0	0	0	0
unigene04814	12	22	48	25	AT1G01170	5	(TP-A)(TP-C)(TP-B,-E)	(TP-A)<(TP-B,-E)<(TP-C)	0	0	0	0	0	0	0
unigene04934	0	2	14	6	AT1G61140	5	(TP-C)(TP-E)(TP-A,-B)	(TP-A,-B)<(TP-E)<(TP-C)	0	0	0	0	0	0	0
unigene05042	89	99	129	52	no homolog	5	(TP-C)(TP-E)(TP-A,-B)	(TP-E)<(TP-A,-B)<(TP-C)	0	0	0	0	0	0	0
unigene05080	23	11	53	8	AT4G31985	5	(TP-A)(TP-C)(TP-B,-E)	(TP-B,-E)<(TP-A)<(TP-C)	0	0	0	0	0	0	1
unigene05116	12	43	82	19	AT4G14320	5	(TP-B)(TP-C)(TP-A,-E)	(TP-A,-E)<(TP-B)<(TP-C)	0	0	0	0	0	0	1
unigene05137	3	2	22	6	AT1G15120	5	(TP-C)(TP-E)(TP-A,-B)	(TP-A,-B)<(TP-E)<(TP-C)	0	0	0	0	0	1	0
unigene05200	23	25	65	22	AT3G59540	5	(TP-B)(TP-C)(TP-A,-E)	(TP-A,-E)<(TP-B)<(TP-C)	0	0	0	0	0	0	1
unigene05232	2	10	19	10	AT1G61570	5	(TP-A)(TP-C)(TP-B,-E)	(TP-A)<(TP-B,-E)<(TP-C)	0	0	0	0	1	1	0
unigene05412	40	43	58	18	AT4G33865	5	(TP-C)(TP-E)(TP-A,-B)	(TP-E)<(TP-A,-B)<(TP-C)	0	0	0	0	0	0	1
unigene05434	7	13	28	16	AT3G52730	5	(TP-A)(TP-C)(TP-B,-E)	(TP-A)<(TP-B,-E)<(TP-C)	0	0	0	0	0	0	0
unigene05594	4	10	27	15	AT3G01130	5	(TP-A)(TP-C)(TP-B,-E)	(TP-A)<(TP-B,-E)<(TP-C)	0	0	0	0	0	0	0
unigene05617	0	2	14	4	AT1G74670	5	(TP-A,-B,-E)(TP-C)	(TP-A,-B,-E)<(TP-C)	0	0	0	0	0	0	0
unigene05652	10	18	41	8	AT5G50460	5	(TP-B)(TP-C)(TP-A,-E)	(TP-A,-E)<(TP-B)<(TP-C)	0	0	0	0	1	1	0
unigene05966	0	4	20	2	no homolog	5	(TP-A,-B,-E)(TP-C)	(TP-A,-B,-E)<(TP-C)	0	0	0	0	0	0	0
unigene06128	6	14	32	5	AT4G33865	5	(TP-B)(TP-C)(TP-A,-E)	(TP-A,-E)<(TP-B)<(TP-C)	0	0	0	0	0	0	1
unigene06176	20	79	163	62	AT3G06700	5	(TP-A)(TP-C)(TP-B,-E)	(TP-A)<(TP-B,-E)<(TP-C)	0	0	0	0	1	1	0
unigene06267	6	20	40	16	AT1G23100	5	(TP-A)(TP-C)(TP-B,-E)	(TP-A)<(TP-B,-E)<(TP-C)	0	0	0	0	1	1	0
unigene06370	11	38	66	34	AT5G56670	5	(TP-A)(TP-C)(TP-B,-E)	(TP-A)<(TP-B,-E)<(TP-C)	0	0	0	0	1	0	0
unigene06407	0	2	17	1	no homolog	5	(TP-A,-B,-E)(TP-C)	(TP-A,-B,-E)<(TP-C)	0	0	0	0	0	0	0
unigene06517	16	30	57	16	AT4G31985	5	(TP-B)(TP-C)(TP-A,-E)	(TP-A,-E)<(TP-B)<(TP-C)	0	0	0	0	0	0	1
unigene07087	0	1	14	3	AT1G53290	5	(TP-C)(TP-E)(TP-A,-B)	(TP-A,-B)<(TP-E)<(TP-C)	0	0	0	0	0	0	0
unigene07281	0	0	16	0	AT5G13280	5	(TP-A,-B,-E)(TP-C)	(TP-A,-B,-E)<(TP-C)	0	0	0	0	0	0	0
unigene07371	0	0	16	0	no homolog	5	(TP-A,-B,-E)(TP-C)	(TP-A,-B,-E)<(TP-C)	0	0	0	0	0	0	0
unigene07646	0	0	17	0	no homolog	5	(TP-A,-B,-E)(TP-C)	(TP-A,-B,-E)<(TP-C)	0	0	0	0	0	0	0
unigene07804	2	1	14	0	AT1G68780	5	(TP-A,-B,-E)(TP-C)	(TP-A,-B,-E)<(TP-C)	0	0	0	0	0	0	0
unigene07814	3	12	32	3	AT5G53650	5	(TP-B)(TP-C)(TP-A,-E)	(TP-A,-E)<(TP-B)<(TP-C)	0	0	0	0	0	0	0
unigene07879	2	0	16	1	AT1G65660	5	(TP-A,-B,-E)(TP-C)	(TP-A,-B,-E)<(TP-C)	0	0	0	0	0	0	0
unigene08032	0	1	17	1	no homolog	5	(TP-A)(TP-C)(TP-B,-E)	(TP-A)<(TP-B,-E)<(TP-C)	0	0	0	0	0	0	0
unigene08132	0	2	17	2	AT1G67940	5	(TP-A)(TP-C)(TP-B,-E)	(TP-A)<(TP-B,-E)<(TP-C)	0	0	0	0	0	0	0
unigene08415	0	2	48	1	no homolog	5	(TP-A,-B,-E)(TP-C)	(TP-A,-B,-E)<(TP-C)	0	0	0	0	0	0	0
unigene08496	0	1	18	0	no homolog	5	(TP-B)(TP-C)(TP-A,-E)	(TP-A,-E)<(TP-B)<(TP-C)	0	0	0	0	0	0	0
unigene00013	226	214	330	483	AT1G01720	6	(TP-C)(TP-E)(TP-A,-B)	(TP-A,-B)<(TP-C)<(TP-E)	0	0	0	0	0	0	0
unigene00041	35	22	32	75	AT3G45640	6	(TP-B)(TP-E)(TP-A,-C)	(TP-B)<(TP-A,-C)<(TP-E)	0	0	0	1	0	0	0
unigene00048	2	2	6	33	AT1G44130	6	(TP-C)(TP-E)(TP-A,-B)	(TP-A,-B)<(TP-C)<(TP-E)	0	0	0	0	1	0	0
unigene00052	7	6	8	53	AT3G50120	6	(TP-A,-B,-C)(TP-E)	(TP-A,-B,-C)<(TP-E)	0	0	0	0	0	0	0
unigene00070	212	75	262	378	no homolog	6	(TP-B)(TP-E)(TP-A,-C)	(TP-B)<(TP-A,-C)<(TP-E)	0	0	0	0	0	0	0
unigene00077	24	11	16	43	AT3G53620	6	(TP-A)(TP-E)(TP-B,-C)	(TP-B,-C)<(TP-A)<(TP-E)	0	0	0	0	0	0	0
unigene00092	76	40	47	118	AT1G08080	6	(TP-A)(TP-E)(TP-B,-C)	(TP-B,-C)<(TP-A)<(TP-E)	0	0	0	0	0	0	0
unigene00106	12	25	26	64	AT2G20900	6	(TP-A)(TP-E)(TP-B,-C)	(TP-A)<(TP-B,-C)<(TP-E)	0	0	0	0	0	0	0
unigene00111	11	36	93	168	AT4G34710	6	(TP-C)(TP-E)(TP-A,-B)	(TP-A,-B)<(TP-C)<(TP-E)	1	1	1	0	1	0	0
unigene00113	26	62	30	194	AT2G22240	6	(TP-B)(TP-E)(TP-A,-C)	(TP-A,-C)<(TP-B)<(TP-E)	0	0	0	0	0	0	0
unigene00126	14	25	5	33	AT2G45380	6	(TP-A,-C)(TP-B,-E)	(TP-A,-C)<(TP-B,-E)	0	0	0	0	0	0	0
unigene00127	8	1	5	45	AT1G60140	6	(TP-B)(TP-E)(TP-A,-C)	(TP-B)<(TP-A,-C)<(TP-E)	0	0	0	0	0	0	0
unigene00133	208	114	292	367	AT5G24090	6	(TP-A,-B)(TP-C,-E)	(TP-A,-B)<(TP-C,-E)	0	0	0	0	1	0	0
unigene00143	8	6	8	34	AT5G06060	6	(TP-B)(TP-E)(TP-A,-C)	(TP-B)<(TP-A,-C)<(TP-E)	0	0	0	0	0	0	0
unigene00193	38	28	34	88	AT2G24570	6	(TP-B)(TP-E)(TP-A,-C)	(TP-B)<(TP-A,-C)<(TP-E)	0	0	0	0	1	0	0
unigene00206	2	0	6	33	AT1G78290	6	(TP-C)(TP-E)(TP-A,-B)	(TP-A,-B)<(TP-C)<(TP-E)	0	0	0	0	0	0	0
unigene00246	41	12	34	62	AT5G11720	6	(TP-B)(TP-E)(TP-A,-C)	(TP-B)<(TP-A,-C)<(TP-E)	0	0	0	0	0	0	0
unigene00268	17	30	30	68	no homolog	6	(TP-A)(TP-E)(TP-B,-C)	(TP-A)<(TP-B,-C)<(TP-E)	0	0	0	0	0	0	0
unigene00301	35	6	19	184	AT2G06050	6	(TP-A)(TP-E)(TP-B,-C)	(TP-B,-C)<(TP-A)<(TP-E)	1	0	1	0	0	0	0
unigene00302	81	50	64	206	AT5G11070	6	(TP-A)(TP-E)(TP-B,-C)	(TP-B,-C)<(TP-A)<(TP-E)	0	0	0	0	0	0	0
unigene00307	262	93	154	727	AT5G48290	6	(TP-A)(TP-E)(TP-B,-C)	(TP-B,-C)<(TP-A)<(TP-E)	0	0	0	0	0	1	0
unigene00324	6	0	1	29	AT3G60810	6	(TP-A)(TP-E)(TP-B,-C)	(TP-B,-C)<(TP-A)<(TP-E)	0	0	0	0	0	0	0
unigene00388	18	6	19	77	AT1G07880	6	(TP-B)(TP-E)(TP-A,-C)	(TP-B)<(TP-A,-C)<(TP-E)	0	0	0	0	0	0	0
unigene00393	16	22	23	43	AT5G35735	6	(TP-A)(TP-E)(TP-B,-C)	(TP-A)<(TP-B,-C)<(TP-E)	0	1	0	1	1	0	0
unigene00397	108	47	45	226	AT5G48150	6	(TP-A)(TP-E)(TP-B,-C)	(TP-B,-C)<(TP-A)<(TP-E)	0	0	0	0	0	0	0
unigene00398	26	8	25	107	AT1G80840	6	(TP-B)(TP-E)(TP-A,-C)	(TP-B)<(TP-A,-C)<(TP-E)	1	1	1	0	1	0	0
unigene00400	19	7	18	47	AT1G77120	6	(TP-B)(TP-E)(TP-A,-C)	(TP-B)<(TP-A,-C)<(TP-E)	0	0	0	1	1	1	1
unigene00401	4	15	6	29	AT1G67230	6	(TP-B)(TP-E)(TP-A,-C)	(TP-A,-C)<(TP-B)<(TP-E)	0	0	0	0	0	0	0
unigene00414	19	5	17	29	AT2G38470	6	(TP-B)(TP-E)(TP-A,-C)	(TP-B)<(TP-A,-C)<(TP-E)	0	1	0	1	1	0	0
unigene00422	10	5	26	140	AT5G47390	6	(TP-C)(TP-E)(TP-A,-B)	(TP-A,-B)<(TP-C)<(TP-E)	0	0	0	0	0	0	0
unigene00432	6	6	14	52	AT2G17120	6	(TP-C)(TP-E)(TP-A,-B)	(TP-A,-B)<(TP-C)<(TP-E)	0	0	0	0	0	0	1
unigene00438	12	8	5	27	AT5G48655	6	(TP-A)(TP-E)(TP-B,-C)	(TP-B,-C)<(TP-A)<(TP-E)	0	1	0	0	0	0	0
unigene00443	40	84	42	157	AT3G22142	6	(TP-B)(TP-E)(TP-A,-C)	(TP-A,-C)<(TP-B)<(TP-E)	0	0	0	0	0	0	0
unigene00462	0	8	13	31	AT5G64220	6	(TP-A)(TP-E)(TP-B,-C)	(TP-A)<(TP-B,-C)<(TP-E)	0	0	0	0	0	0	0
unigene00474	71	54	56	188	AT4G28400	6	(TP-A)(TP-E)(TP-B,-C)	(TP-B,-C)<(TP-A)<(TP-E)	0	0	0	0	0	0	0
unigene00490	10	1	6	22	AT2G18190	6	(TP-B)(TP-E)(TP-A,-C)	(TP-B)<(TP-A,-C)<(TP-E)	0	0	0	0	0	0	0
unigene00492	10	6	3	36	AT5G39790	6	(TP-A)(TP-E)(TP-B,-C)	(TP-B,-C)<(TP-A)<(TP-E)	0	0	1	0	0	0	0
unigene00493	19	5	72	185	AT1G43800	6	(TP-C)(TP-E)(TP-A,-B)	(TP-A,-B)<(TP-C)<(TP-E)	0	0	0	0	1	1	0
unigene00530	0	0	3	41	AT5G15800	6	(TP-C)(TP-E)(TP-A,-B)	(TP-A,-B)<(TP-C)<(TP-E)	0	0	0	0	0	0	0
unigene00543	6	20	13	27	AT1G64520	6	(TP-A,-C)(TP-B,-E)	(TP-A,-C)<(TP-B,-E)	0	0	0	0	0	0	1
unigene00550	8	10	2	18	AT5G26920	6	(TP-C)(TP-E)(TP-A,-B)	(TP-C)<(TP-A,-B)<(TP-E)	0	0	0	0	1	0	0
unigene00579	3	12	8	24	AT3G10330	6	(TP-A)(TP-E)(TP-B,-C)	(TP-A)<(TP-B,-C)<(TP-E)	0	0	0	0	0	0	0
unigene00606	2	2	4	20	AT5G12010	6	(TP-C)(TP-E)(TP-A,-B)	(TP-A,-B)<(TP-C)<(TP-E)	0	1	0	0	0	0	1
unigene00610	7	4	6	26	AT4G36800	6	(TP-B)(TP-E)(TP-A,-C)	(TP-B)<(TP-A,-C)<(TP-E)	0	0	0	0	0	0	0
unigene00616	63	27	46	194	AT4G17900	6	(TP-B)(TP-E)(TP-A,-C)	(TP-B)<(TP-A,-C)<(TP-E)	0	0	0	0	0	0	0
unigene00646	0	6	10	85	AT5G26030	6	(TP-A)(TP-E)(TP-B,-C)	(TP-A)<(TP-B,-C)<(TP-E)	0	1	0	0	1	0	0
unigene00687	11	3	9	71	AT2G24100	6	(TP-B)(TP-E)(TP-A,-C)	(TP-B)<(TP-A,-C)<(TP-E)	0	1	0	0	0	0	0
unigene00717	11	0	3	36	AT5G21940	6	(TP-A)(TP-E)(TP-B,-C)	(TP-B,-C)<(TP-A)<(TP-E)	0	0	0	0	0	0	0
unigene00724	8	3	9	26	AT5G53300	6	(TP-B)(TP-E)(TP-A,-C)	(TP-B)<(TP-A,-C)<(TP-E)	0	0	0	0	0	0	0
unigene00750	7	3	2	30	AT5G61820	6	(TP-A)(TP-E)(TP-B,-C)	(TP-B,-C)<(TP-A)<(TP-E)	0	0	0	0	0	0	0
unigene00762	3	1	12	16	AT1G30320	6	(TP-A,-B)(TP-C,-E)	(TP-A,-B)<(TP-C,-E)	0	0	0	0	0	0	0
unigene00770	8	12	16	50	AT2G41430	6	(TP-A,-B,-C)(TP-E)	(TP-A,-B,-C)<(TP-E)	0	0	0	0	0	0	0
unigene00781	8	2	10	25	AT4G11600	6	(TP-B)(TP-E)(TP-A,-C)	(TP-B)<(TP-A,-C)<(TP-E)	0	0	0	0	0	0	0
unigene00813	130	103	122	262	AT1G01490	6	(TP-B)(TP-E)(TP-A,-C)	(TP-B)<(TP-A,-C)<(TP-E)	0	0	0	0	0	0	0
unigene00818	12	2	8	48	AT3G19970	6	(TP-B)(TP-E)(TP-A,-C)	(TP-B)<(TP-A,-C)<(TP-E)	1	0	0	0	0	0	0
unigene00838	6	2	6	22	AT3G12110	6	(TP-B)(TP-E)(TP-A,-C)	(TP-B)<(TP-A,-C)<(TP-E)	1	0	0	0	0	0	0
unigene00861	8	30	13	34	AT4G03280	6	(TP-A,-C)(TP-B,-E)	(TP-A,-C)<(TP-B,-E)	0	0	0	0	0	0	0
unigene00866	0	2	2	22	AT1G51160	6	(TP-A)(TP-E)(TP-B,-C)	(TP-A)<(TP-B,-C)<(TP-E)	0	0	0	0	0	0	0
unigene00875	17	2	2	49	AT2G31180	6	(TP-A)(TP-E)(TP-B,-C)	(TP-B,-C)<(TP-A)<(TP-E)	0	0	1	0	1	0	0
unigene00888	24	26	30	80	no homolog	6	(TP-C)(TP-E)(TP-A,-B)	(TP-A,-B)<(TP-C)<(TP-E)	0	0	0	0	0	0	0
unigene00911	7	2	3	26	AT2G34680	6	(TP-A)(TP-E)(TP-B,-C)	(TP-B,-C)<(TP-A)<(TP-E)	0	0	0	0	0	0	0
unigene00949	4	0	1	31	AT1G66120	6	(TP-A)(TP-E)(TP-B,-C)	(TP-B,-C)<(TP-A)<(TP-E)	0	0	0	0	0	0	0
unigene01041	26	6	33	40	AT3G05890	6	(TP-A,-C,-E)(TP-B)	(TP-B)<(TP-A,-C,-E)	1	0	0	0	0	1	0
unigene01396	26	8	29	65	AT2G26640	6	(TP-B)(TP-E)(TP-A,-C)	(TP-B)<(TP-A,-C)<(TP-E)	0	0	0	0	0	0	0
unigene01411	17	46	20	46	AT5G67250	6	(TP-A)(TP-C)(TP-B,-E)	(TP-A)<(TP-C)<(TP-B,-E)	0	1	0	0	0	0	0
unigene01429	38	17	61	136	AT1G77380	6	(TP-C)(TP-E)(TP-A,-B)	(TP-A,-B)<(TP-C)<(TP-E)	0	0	0	0	0	0	0
unigene01432	14	7	12	38	AT2G18630	6	(TP-B)(TP-E)(TP-A,-C)	(TP-B)<(TP-A,-C)<(TP-E)	0	0	0	0	0	0	0
unigene01436	38	38	80	107	AT2G30360	6	(TP-C)(TP-E)(TP-A,-B)	(TP-A,-B)<(TP-C)<(TP-E)	1	1	1	0	0	0	0
unigene01443	12	13	20	42	AT2G43020	6	(TP-C)(TP-E)(TP-A,-B)	(TP-A,-B)<(TP-C)<(TP-E)	0	0	1	0	0	0	0
unigene01502	62	52	43	101	AT4G11070	6	(TP-A)(TP-E)(TP-B,-C)	(TP-B,-C)<(TP-A)<(TP-E)	0	0	0	0	0	0	0
unigene01508	12	7	9	41	AT2G23980	6	(TP-A)(TP-E)(TP-B,-C)	(TP-B,-C)<(TP-A)<(TP-E)	0	0	0	0	0	0	0
unigene01518	6	12	23	46	no homolog	6	(TP-C)(TP-E)(TP-A,-B)	(TP-A,-B)<(TP-C)<(TP-E)	0	0	0	0	0	0	0
unigene01521	2	4	8	32	AT3G54020	6	(TP-C)(TP-E)(TP-A,-B)	(TP-A,-B)<(TP-C)<(TP-E)	0	0	0	0	0	0	0
unigene01529	8	5	16	42	AT1G70170	6	(TP-C)(TP-E)(TP-A,-B)	(TP-A,-B)<(TP-C)<(TP-E)	0	0	0	0	0	0	0
unigene01546	16	12	8	40	AT4G27720	6	(TP-A,-B,-C)(TP-E)	(TP-A,-B,-C)<(TP-E)	0	0	0	0	0	0	1
unigene01550	60	17	36	188	AT4G27410	6	(TP-A)(TP-E)(TP-B,-C)	(TP-B,-C)<(TP-A)<(TP-E)	1	0	1	0	0	0	0
unigene01554	26	18	22	52	AT5G36230	6	(TP-A,-B,-C)(TP-E)	(TP-A,-B,-C)<(TP-E)	0	0	0	0	0	0	0
unigene01557	17	22	48	69	AT1G08440	6	(TP-C)(TP-E)(TP-A,-B)	(TP-A,-B)<(TP-C)<(TP-E)	0	0	0	0	0	0	0
unigene01595	8	14	18	57	AT5G54960	6	(TP-A)(TP-E)(TP-B,-C)	(TP-A)<(TP-B,-C)<(TP-E)	0	0	1	0	0	0	0
unigene01607	49	42	63	99	AT5G60800	6	(TP-C)(TP-E)(TP-A,-B)	(TP-A,-B)<(TP-C)<(TP-E)	0	0	0	0	0	0	0
unigene01617	12	8	13	33	no homolog	6	(TP-B)(TP-E)(TP-A,-C)	(TP-B)<(TP-A,-C)<(TP-E)	0	0	0	0	0	0	0
unigene01629	2	12	5	31	AT3G24050	6	(TP-B)(TP-E)(TP-A,-C)	(TP-A,-C)<(TP-B)<(TP-E)	0	0	0	0	0	0	0
unigene01637	0	2	8	52	AT2G36880	6	(TP-C)(TP-E)(TP-A,-B)	(TP-A,-B)<(TP-C)<(TP-E)	0	0	0	0	1	1	1
unigene01638	17	22	39	53	AT4G17260	6	(TP-C)(TP-E)(TP-A,-B)	(TP-A,-B)<(TP-C)<(TP-E)	0	0	0	0	1	1	0
unigene01655	6	2	14	28	AT4G39830	6	(TP-C)(TP-E)(TP-A,-B)	(TP-A,-B)<(TP-C)<(TP-E)	0	0	0	0	1	0	0
unigene01676	7	25	24	57	AT3G44190	6	(TP-A)(TP-E)(TP-B,-C)	(TP-A)<(TP-B,-C)<(TP-E)	0	0	0	0	0	0	0
unigene01681	2	2	3	33	AT3G61440	6	(TP-C)(TP-E)(TP-A,-B)	(TP-A,-B)<(TP-C)<(TP-E)	0	0	0	0	0	0	0
unigene01708	8	2	6	52	AT4G17500	6	(TP-B)(TP-E)(TP-A,-C)	(TP-B)<(TP-A,-C)<(TP-E)	1	0	1	0	0	0	0
unigene01710	4	0	5	29	no homolog	6	(TP-B)(TP-E)(TP-A,-C)	(TP-B)<(TP-A,-C)<(TP-E)	0	0	0	0	0	0	0
unigene01720	2	8	5	26	AT5G63910	6	(TP-A,-B,-C)(TP-E)	(TP-A,-B,-C)<(TP-E)	0	0	0	0	0	0	0
unigene01731	17	6	18	56	AT5G40990	6	(TP-B)(TP-E)(TP-A,-C)	(TP-B)<(TP-A,-C)<(TP-E)	0	0	0	0	0	0	0
unigene01736	101	32	30	232	AT1G01720	6	(TP-A)(TP-E)(TP-B,-C)	(TP-B,-C)<(TP-A)<(TP-E)	0	0	0	0	0	0	0
unigene01737	0	2	8	33	AT5G62070	6	(TP-C)(TP-E)(TP-A,-B)	(TP-A,-B)<(TP-C)<(TP-E)	0	0	0	0	0	0	0
unigene01741	0	12	10	25	AT1G34370	6	(TP-A)(TP-E)(TP-B,-C)	(TP-A)<(TP-B,-C)<(TP-E)	0	0	0	0	0	0	0
unigene01751	7	2	2	20	AT3G02550	6	(TP-A)(TP-E)(TP-B,-C)	(TP-B,-C)<(TP-A)<(TP-E)	0	0	0	0	0	1	0
unigene01755	8	5	3	22	AT3G62420	6	(TP-A)(TP-E)(TP-B,-C)	(TP-B,-C)<(TP-A)<(TP-E)	0	0	1	0	0	0	0
unigene01758	12	40	33	57	AT3G16050	6	(TP-A)(TP-E)(TP-B,-C)	(TP-A)<(TP-B,-C)<(TP-E)	0	0	0	0	1	0	0
unigene01761	6	3	10	22	AT1G53910	6	(TP-C)(TP-E)(TP-A,-B)	(TP-A,-B)<(TP-C)<(TP-E)	0	0	0	0	0	0	0
unigene01797	7	3	10	50	AT5G05580	6	(TP-B)(TP-E)(TP-A,-C)	(TP-B)<(TP-A,-C)<(TP-E)	0	0	0	0	0	0	0
unigene01800	16	6	17	62	AT4G17900	6	(TP-B)(TP-E)(TP-A,-C)	(TP-B)<(TP-A,-C)<(TP-E)	0	0	0	0	0	0	0
unigene01804	3	2	2	24	AT5G47910	6	(TP-A)(TP-E)(TP-B,-C)	(TP-B,-C)<(TP-A)<(TP-E)	0	0	1	0	1	0	0
unigene01808	0	0	14	72	AT2G39420	6	(TP-C)(TP-E)(TP-A,-B)	(TP-A,-B)<(TP-C)<(TP-E)	1	0	1	0	1	0	0
unigene01809	10	2	7	40	no homolog	6	(TP-B)(TP-E)(TP-A,-C)	(TP-B)<(TP-A,-C)<(TP-E)	0	0	0	0	0	0	0
unigene01825	0	3	11	47	AT5G02230	6	(TP-C)(TP-E)(TP-A,-B)	(TP-A,-B)<(TP-C)<(TP-E)	0	0	1	0	0	0	0
unigene01841	10	2	5	53	AT4G19950	6	(TP-A)(TP-E)(TP-B,-C)	(TP-B,-C)<(TP-A)<(TP-E)	0	0	0	0	0	0	0
unigene01853	7	1	6	17	AT2G38750	6	(TP-B)(TP-E)(TP-A,-C)	(TP-B)<(TP-A,-C)<(TP-E)	1	0	1	0	0	0	0
unigene01870	24	10	14	112	AT2G31180	6	(TP-A)(TP-E)(TP-B,-C)	(TP-B,-C)<(TP-A)<(TP-E)	0	0	1	0	1	0	0
unigene01878	6	5	9	33	AT5G13200	6	(TP-C)(TP-E)(TP-A,-B)	(TP-A,-B)<(TP-C)<(TP-E)	0	1	1	0	0	0	0
unigene01909	22	16	58	214	AT4G34150	6	(TP-C)(TP-E)(TP-A,-B)	(TP-A,-B)<(TP-C)<(TP-E)	0	1	0	0	0	0	0
unigene01917	16	8	12	36	AT1G05010	6	(TP-A,-B,-C)(TP-E)	(TP-A,-B,-C)<(TP-E)	0	0	1	1	0	0	0
unigene01919	14	4	11	55	AT4G23810	6	(TP-B)(TP-E)(TP-A,-C)	(TP-B)<(TP-A,-C)<(TP-E)	0	0	0	1	1	1	0
unigene01934	42	4	32	83	AT3G02550	6	(TP-B)(TP-E)(TP-A,-C)	(TP-B)<(TP-A,-C)<(TP-E)	0	0	0	0	0	1	0
unigene01972	0	3	12	74	AT4G17500	6	(TP-C)(TP-E)(TP-A,-B)	(TP-A,-B)<(TP-C)<(TP-E)	1	0	1	0	0	0	0
unigene01991	34	37	27	91	AT5G44210	6	(TP-C)(TP-E)(TP-A,-B)	(TP-C)<(TP-A,-B)<(TP-E)	0	0	0	0	0	0	0
unigene02006	11	26	16	54	AT2G27830	6	(TP-B)(TP-E)(TP-A,-C)	(TP-A,-C)<(TP-B)<(TP-E)	0	1	1	0	0	0	0
unigene02018	11	14	10	46	AT4G00300	6	(TP-B)(TP-E)(TP-A,-C)	(TP-A,-C)<(TP-B)<(TP-E)	0	0	0	0	0	0	0
unigene02042	10	5	2	33	AT2G32150	6	(TP-A)(TP-E)(TP-B,-C)	(TP-B,-C)<(TP-A)<(TP-E)	1	0	1	0	0	0	0
unigene02050	43	47	30	94	AT5G63530	6	(TP-C)(TP-E)(TP-A,-B)	(TP-C)<(TP-A,-B)<(TP-E)	0	0	0	0	0	0	0
unigene02071	26	8	12	63	AT3G09270	6	(TP-A)(TP-E)(TP-B,-C)	(TP-B,-C)<(TP-A)<(TP-E)	0	0	0	0	1	1	0
unigene02078	0	12	7	32	AT1G01060	6	(TP-A)(TP-E)(TP-B,-C)	(TP-A)<(TP-B,-C)<(TP-E)	0	0	0	0	0	0	0
unigene02089	2	7	10	33	AT4G23810	6	(TP-A)(TP-E)(TP-B,-C)	(TP-A)<(TP-B,-C)<(TP-E)	0	0	0	1	1	1	0
unigene02098	6	2	12	34	AT1G67480	6	(TP-C)(TP-E)(TP-A,-B)	(TP-A,-B)<(TP-C)<(TP-E)	0	0	0	0	0	0	0
unigene02130	12	28	36	60	AT3G06760	6	(TP-A)(TP-E)(TP-B,-C)	(TP-A)<(TP-B,-C)<(TP-E)	0	1	0	0	0	0	0
unigene02147	8	7	2	47	AT1G21450	6	(TP-C)(TP-E)(TP-A,-B)	(TP-C)<(TP-A,-B)<(TP-E)	0	0	0	0	0	0	0
unigene02163	44	14	44	211	AT5G16110	6	(TP-B)(TP-E)(TP-A,-C)	(TP-B)<(TP-A,-C)<(TP-E)	0	0	0	0	0	0	0
unigene02171	4	6	13	40	AT3G11660	6	(TP-C)(TP-E)(TP-A,-B)	(TP-A,-B)<(TP-C)<(TP-E)	0	0	0	0	0	0	0
unigene02183	6	19	26	46	AT2G34700	6	(TP-A)(TP-E)(TP-B,-C)	(TP-A)<(TP-B,-C)<(TP-E)	0	0	0	0	0	0	0
unigene02186	8	12	3	27	AT5G06600	6	(TP-C)(TP-E)(TP-A,-B)	(TP-C)<(TP-A,-B)<(TP-E)	0	0	0	0	0	0	0
unigene02187	6	2	7	50	AT2G23620	6	(TP-B)(TP-E)(TP-A,-C)	(TP-B)<(TP-A,-C)<(TP-E)	0	0	0	0	0	0	0
unigene02233	3	4	12	27	AT2G45570	6	(TP-C)(TP-E)(TP-A,-B)	(TP-A,-B)<(TP-C)<(TP-E)	0	0	0	0	0	0	0
unigene02246	4	3	16	47	AT3G05540	6	(TP-C)(TP-E)(TP-A,-B)	(TP-A,-B)<(TP-C)<(TP-E)	0	0	0	0	0	0	0
unigene02267	2	8	8	18	no homolog	6	(TP-A)(TP-E)(TP-B,-C)	(TP-A)<(TP-B,-C)<(TP-E)	0	0	0	0	0	0	0
unigene02304	4	0	8	68	AT2G38740	6	(TP-A,-B,-C)(TP-E)	(TP-A,-B,-C)<(TP-E)	0	0	0	0	0	0	0
unigene02324	0	0	1	29	AT1G24260	6	(TP-C)(TP-E)(TP-A,-B)	(TP-A,-B)<(TP-C)<(TP-E)	0	0	0	0	0	0	0
unigene02345	7	4	7	60	AT5G57150	6	(TP-B)(TP-E)(TP-A,-C)	(TP-B)<(TP-A,-C)<(TP-E)	0	0	0	0	0	0	0
unigene02390	0	0	2	56	AT3G54340	6	(TP-C)(TP-E)(TP-A,-B)	(TP-A,-B)<(TP-C)<(TP-E)	0	0	0	0	0	0	0
unigene02416	6	2	20	43	AT2G35980	6	(TP-C)(TP-E)(TP-A,-B)	(TP-A,-B)<(TP-C)<(TP-E)	0	0	0	0	1	0	0
unigene02419	20	14	11	64	AT4G13395	6	(TP-A)(TP-E)(TP-B,-C)	(TP-B,-C)<(TP-A)<(TP-E)	0	0	0	0	0	0	0
unigene02423	8	3	17	44	AT5G10930	6	(TP-C)(TP-E)(TP-A,-B)	(TP-A,-B)<(TP-C)<(TP-E)	0	0	0	0	0	0	0
unigene02446	0	0	2	29	AT2G45650	6	(TP-C)(TP-E)(TP-A,-B)	(TP-A,-B)<(TP-C)<(TP-E)	0	0	0	0	0	0	0
unigene02454	0	13	7	22	AT1G01060	6	(TP-A,-C)(TP-B,-E)	(TP-A,-C)<(TP-B,-E)	0	0	0	0	0	0	0
unigene02474	0	5	3	45	AT5G23960	6	(TP-A)(TP-E)(TP-B,-C)	(TP-A)<(TP-B,-C)<(TP-E)	0	0	0	0	0	0	0
unigene02475	2	1	0	16	AT5G40990	6	(TP-A,-B,-C)(TP-E)	(TP-A,-B,-C)<(TP-E)	0	0	0	0	0	0	0
unigene02489	2	5	12	20	AT4G09150	6	(TP-C)(TP-E)(TP-A,-B)	(TP-A,-B)<(TP-C)<(TP-E)	0	0	0	0	0	0	0
unigene02513	2	0	11	17	AT1G16670	6	(TP-C)(TP-E)(TP-A,-B)	(TP-A,-B)<(TP-C)<(TP-E)	0	0	1	0	0	0	0
unigene02525	4	2	8	26	no homolog	6	(TP-C)(TP-E)(TP-A,-B)	(TP-A,-B)<(TP-C)<(TP-E)	0	0	0	0	0	0	0
unigene02537	3	0	4	29	AT4G27450	6	(TP-B)(TP-E)(TP-A,-C)	(TP-B)<(TP-A,-C)<(TP-E)	0	0	0	1	0	0	0
unigene02580	32	8	20	82	AT1G15380	6	(TP-A,-B,-C)(TP-E)	(TP-A,-B,-C)<(TP-E)	0	0	0	0	0	0	0
unigene02599	0	0	3	34	AT3G43110	6	(TP-C)(TP-E)(TP-A,-B)	(TP-A,-B)<(TP-C)<(TP-E)	0	0	0	0	0	0	0
unigene02604	2	1	1	18	AT2G23460	6	(TP-A)(TP-E)(TP-B,-C)	(TP-B,-C)<(TP-A)<(TP-E)	0	0	0	0	0	0	0
unigene02620	3	2	12	47	AT1G14550	6	(TP-C)(TP-E)(TP-A,-B)	(TP-A,-B)<(TP-C)<(TP-E)	0	0	0	0	1	0	0
unigene02640	0	5	8	18	no homolog	6	(TP-A)(TP-E)(TP-B,-C)	(TP-A)<(TP-B,-C)<(TP-E)	0	0	0	0	0	0	0
unigene02719	3	2	11	19	AT1G08450	6	(TP-C)(TP-E)(TP-A,-B)	(TP-A,-B)<(TP-C)<(TP-E)	0	0	0	0	1	0	0
unigene02757	0	5	4	26	AT3G01490	6	(TP-A)(TP-E)(TP-B,-C)	(TP-A)<(TP-B,-C)<(TP-E)	0	0	0	0	0	0	0
unigene02810	3	8	8	25	AT2G27510	6	(TP-A)(TP-E)(TP-B,-C)	(TP-A)<(TP-B,-C)<(TP-E)	0	0	0	0	1	0	0
unigene02829	29	37	56	90	AT1G68300	6	(TP-C)(TP-E)(TP-A,-B)	(TP-A,-B)<(TP-C)<(TP-E)	0	0	0	0	0	0	0
unigene02885	6	3	2	18	AT3G03050	6	(TP-A)(TP-E)(TP-B,-C)	(TP-B,-C)<(TP-A)<(TP-E)	0	0	0	0	0	0	0
unigene02895	0	2	14	26	no homolog	6	(TP-C)(TP-E)(TP-A,-B)	(TP-A,-B)<(TP-C)<(TP-E)	0	0	0	0	0	0	0
unigene02915	3	0	2	42	AT4G20970	6	(TP-B)(TP-E)(TP-A,-C)	(TP-B)<(TP-A,-C)<(TP-E)	0	0	0	0	0	0	0
unigene02922	101	32	63	286	AT4G02380	6	(TP-A)(TP-E)(TP-B,-C)	(TP-B,-C)<(TP-A)<(TP-E)	0	0	0	0	1	0	0
unigene02927	0	0	3	25	AT4G20970	6	(TP-C)(TP-E)(TP-A,-B)	(TP-A,-B)<(TP-C)<(TP-E)	0	0	0	0	0	0	0
unigene03003	0	4	8	18	AT5G66210	6	(TP-A,-B,-C)(TP-E)	(TP-A,-B,-C)<(TP-E)	0	1	0	0	0	0	0
unigene03106	2	0	0	20	AT4G35160	6	(TP-A)(TP-E)(TP-B,-C)	(TP-B,-C)<(TP-A)<(TP-E)	0	0	0	0	1	0	0
unigene03132	49	65	58	120	AT3G16640	6	(TP-A)(TP-E)(TP-B,-C)	(TP-A)<(TP-B,-C)<(TP-E)	0	0	0	0	0	0	0
unigene03141	4	3	10	25	AT1G20970	6	(TP-C)(TP-E)(TP-A,-B)	(TP-A,-B)<(TP-C)<(TP-E)	0	0	0	0	0	0	0
unigene03149	37	64	110	292	AT4G02380	6	(TP-C)(TP-E)(TP-A,-B)	(TP-A,-B)<(TP-C)<(TP-E)	0	0	0	0	1	0	0
unigene03161	0	3	2	46	AT1G05120	6	(TP-A)(TP-E)(TP-B,-C)	(TP-A)<(TP-B,-C)<(TP-E)	0	0	0	0	0	0	0
unigene03261	0	2	6	22	AT2G01275	6	(TP-C)(TP-E)(TP-A,-B)	(TP-A,-B)<(TP-C)<(TP-E)	0	0	0	0	0	0	0
unigene03320	0	0	0	20	AT1G65480	6	(TP-A,-B,-C)(TP-E)	(TP-A,-B,-C)<(TP-E)	0	0	0	0	0	0	0
unigene03338	0	1	5	16	AT2G36380	6	(TP-C)(TP-E)(TP-A,-B)	(TP-A,-B)<(TP-C)<(TP-E)	0	0	1	0	0	0	0
unigene03370	0	3	3	17	AT2G10940	6	(TP-A)(TP-E)(TP-B,-C)	(TP-A)<(TP-B,-C)<(TP-E)	0	0	0	0	0	0	0
unigene03414	27	12	19	41	AT3G43810	6	(TP-A,-E)(TP-B,-C)	(TP-B,-C)<(TP-A,-E)	0	0	0	0	1	1	0
unigene03424	6	0	1	44	AT5G56550	6	(TP-A)(TP-E)(TP-B,-C)	(TP-B,-C)<(TP-A)<(TP-E)	0	0	0	0	0	0	0
unigene03426	3	2	2	30	no homolog	6	(TP-A)(TP-E)(TP-B,-C)	(TP-B,-C)<(TP-A)<(TP-E)	0	0	0	0	0	0	0
unigene03441	3	3	5	24	AT5G25560	6	(TP-C)(TP-E)(TP-A,-B)	(TP-A,-B)<(TP-C)<(TP-E)	0	0	0	0	0	0	0
unigene03488	3	1	3	22	AT2G23320	6	(TP-B)(TP-E)(TP-A,-C)	(TP-B)<(TP-A,-C)<(TP-E)	0	0	0	1	0	0	0
unigene03502	3	4	7	26	AT2G05620	6	(TP-C)(TP-E)(TP-A,-B)	(TP-A,-B)<(TP-C)<(TP-E)	0	0	0	0	0	0	0
unigene03508	10	2	2	29	AT1G80180	6	(TP-A)(TP-E)(TP-B,-C)	(TP-B,-C)<(TP-A)<(TP-E)	0	0	0	0	0	0	0
unigene03521	8	13	1	16	AT1G28480	6	(TP-A)(TP-C)(TP-B,-E)	(TP-C)<(TP-A)<(TP-B,-E)	0	0	1	0	0	0	0
unigene03532	4	0	2	34	AT1G28190	6	(TP-A,-B,-C)(TP-E)	(TP-A,-B,-C)<(TP-E)	0	0	1	1	0	0	0
unigene03566	8	6	19	33	no homolog	6	(TP-C)(TP-E)(TP-A,-B)	(TP-A,-B)<(TP-C)<(TP-E)	0	0	0	0	0	0	0
unigene03567	7	2	11	20	no homolog	6	(TP-B)(TP-E)(TP-A,-C)	(TP-B)<(TP-A,-C)<(TP-E)	0	0	0	0	0	0	0
unigene03574	0	0	1	18	AT1G19640	6	(TP-C)(TP-E)(TP-A,-B)	(TP-A,-B)<(TP-C)<(TP-E)	0	0	0	0	0	0	0
unigene03585	3	0	0	18	AT1G05560	6	(TP-A)(TP-E)(TP-B,-C)	(TP-B,-C)<(TP-A)<(TP-E)	0	0	1	1	0	0	0
unigene03588	2	0	8	19	AT2G23170	6	(TP-C)(TP-E)(TP-A,-B)	(TP-A,-B)<(TP-C)<(TP-E)	0	0	1	0	1	0	0
unigene03611	3	13	16	28	no homolog	6	(TP-A)(TP-E)(TP-B,-C)	(TP-A)<(TP-B,-C)<(TP-E)	0	0	0	0	0	0	0
unigene03623	3	0	1	26	AT5G05920	6	(TP-A)(TP-E)(TP-B,-C)	(TP-B,-C)<(TP-A)<(TP-E)	0	0	0	0	0	0	0
unigene03638	8	1	4	134	AT1G70840	6	(TP-A)(TP-E)(TP-B,-C)	(TP-B,-C)<(TP-A)<(TP-E)	0	0	0	0	0	0	0
unigene03672	8	1	5	26	AT4G32340	6	(TP-B)(TP-E)(TP-A,-C)	(TP-B)<(TP-A,-C)<(TP-E)	0	0	0	1	0	0	0
unigene03713	7	2	3	22	AT2G36950	6	(TP-A)(TP-E)(TP-B,-C)	(TP-B,-C)<(TP-A)<(TP-E)	0	0	0	0	0	0	0
unigene03767	14	27	7	38	AT5G59720	6	(TP-A,-C)(TP-B,-E)	(TP-A,-C)<(TP-B,-E)	0	0	0	0	1	1	0
unigene03858	6	1	22	88	AT5G48290	6	(TP-C)(TP-E)(TP-A,-B)	(TP-A,-B)<(TP-C)<(TP-E)	0	0	0	0	0	1	0
unigene03860	4	1	2	22	AT1G70410	6	(TP-A)(TP-E)(TP-B,-C)	(TP-B,-C)<(TP-A)<(TP-E)	0	0	0	0	0	0	0
unigene03887	7	1	2	18	no homolog	6	(TP-A)(TP-E)(TP-B,-C)	(TP-B,-C)<(TP-A)<(TP-E)	0	0	0	0	0	0	0
unigene03960	3	1	2	22	AT3G47960	6	(TP-A,-B,-C)(TP-E)	(TP-A,-B,-C)<(TP-E)	1	0	1	0	0	0	0
unigene03989	10	12	10	38	AT2G04520	6	(TP-B)(TP-E)(TP-A,-C)	(TP-A,-C)<(TP-B)<(TP-E)	0	0	0	0	1	0	0
unigene04022	2	2	4	19	no homolog	6	(TP-C)(TP-E)(TP-A,-B)	(TP-A,-B)<(TP-C)<(TP-E)	0	0	0	0	0	0	0
unigene04052	0	1	2	25	AT2G38470	6	(TP-A,-B,-C)(TP-E)	(TP-A,-B,-C)<(TP-E)	0	1	0	1	1	0	0
unigene04053	91	66	143	269	no homolog	6	(TP-C)(TP-E)(TP-A,-B)	(TP-A,-B)<(TP-C)<(TP-E)	0	0	0	0	0	0	0
unigene04086	232	212	251	420	AT3G09390	6	(TP-A,-B,-C)(TP-E)	(TP-A,-B,-C)<(TP-E)	0	0	0	0	0	0	0
unigene04171	0	1	2	18	AT5G53130	6	(TP-A,-B,-C)(TP-E)	(TP-A,-B,-C)<(TP-E)	0	0	0	0	0	0	0
unigene04222	3	0	1	31	AT3G25780	6	(TP-A)(TP-E)(TP-B,-C)	(TP-B,-C)<(TP-A)<(TP-E)	1	0	1	0	1	0	0
unigene04236	2	7	4	18	AT3G17700	6	(TP-B)(TP-E)(TP-A,-C)	(TP-A,-C)<(TP-B)<(TP-E)	0	0	0	0	1	0	0
unigene04241	6	2	1	18	AT1G01490	6	(TP-A)(TP-E)(TP-B,-C)	(TP-B,-C)<(TP-A)<(TP-E)	0	0	0	0	0	0	0
unigene04346	2	1	2	19	no homolog	6	(TP-B)(TP-E)(TP-A,-C)	(TP-B)<(TP-A,-C)<(TP-E)	0	0	0	0	0	0	0
unigene04355	4	1	2	16	AT1G04300	6	(TP-A)(TP-E)(TP-B,-C)	(TP-B,-C)<(TP-A)<(TP-E)	0	0	0	0	0	0	0
unigene04368	2	0	4	30	no homolog	6	(TP-A,-B,-C)(TP-E)	(TP-A,-B,-C)<(TP-E)	0	0	0	0	0	0	0
unigene04576	2	2	2	19	no homolog	6	(TP-A,-B,-C)(TP-E)	(TP-A,-B,-C)<(TP-E)	0	0	0	0	0	0	0
unigene04873	0	0	6	16	AT1G35910	6	(TP-C)(TP-E)(TP-A,-B)	(TP-A,-B)<(TP-C)<(TP-E)	0	0	0	1	1	0	0
unigene04946	4	2	0	22	no homolog	6	(TP-A,-B,-C)(TP-E)	(TP-A,-B,-C)<(TP-E)	0	0	0	0	0	0	0
unigene04966	0	1	8	17	no homolog	6	(TP-C)(TP-E)(TP-A,-B)	(TP-A,-B)<(TP-C)<(TP-E)	0	0	0	0	0	0	0
unigene04979	8	2	6	29	AT3G19615	6	(TP-B)(TP-E)(TP-A,-C)	(TP-B)<(TP-A,-C)<(TP-E)	0	0	0	0	0	0	0
unigene04995	12	12	30	54	AT3G61110	6	(TP-C)(TP-E)(TP-A,-B)	(TP-A,-B)<(TP-C)<(TP-E)	0	0	0	0	0	0	1
unigene05207	0	2	0	32	AT1G66180	6	(TP-B)(TP-E)(TP-A,-C)	(TP-A,-C)<(TP-B)<(TP-E)	0	0	0	0	0	0	0
unigene05213	7	4	1	16	no homolog	6	(TP-A,-B,-C)(TP-E)	(TP-A,-B,-C)<(TP-E)	0	0	0	0	0	0	0
unigene05217	0	1	1	22	AT4G37990	6	(TP-A)(TP-E)(TP-B,-C)	(TP-A)<(TP-B,-C)<(TP-E)	0	0	0	0	0	0	0
unigene05323	17	6	20	28	AT5G43260	6	(TP-B)(TP-E)(TP-A,-C)	(TP-B)<(TP-A,-C)<(TP-E)	0	0	0	0	0	0	0
unigene05530	7	0	12	28	AT5G54940	6	(TP-B)(TP-E)(TP-A,-C)	(TP-B)<(TP-A,-C)<(TP-E)	0	1	1	0	0	0	0
unigene05590	0	0	2	16	AT2G39210	6	(TP-C)(TP-E)(TP-A,-B)	(TP-A,-B)<(TP-C)<(TP-E)	0	0	0	0	1	1	0
unigene06081	0	0	3	17	AT4G30960	6	(TP-C)(TP-E)(TP-A,-B)	(TP-A,-B)<(TP-C)<(TP-E)	0	0	0	0	0	0	0
unigene06227	0	2	1	41	no homolog	6	(TP-A,-B,-C)(TP-E)	(TP-A,-B,-C)<(TP-E)	0	0	0	0	0	0	0
unigene06311	7	1	2	22	no homolog	6	(TP-A)(TP-E)(TP-B,-C)	(TP-B,-C)<(TP-A)<(TP-E)	0	0	0	0	0	0	0
unigene06426	2	14	62	99	no homolog	6	(TP-C)(TP-E)(TP-A,-B)	(TP-A,-B)<(TP-C)<(TP-E)	0	0	0	0	0	0	0
unigene06725	0	3	1	157	AT4G01320	6	(TP-B)(TP-E)(TP-A,-C)	(TP-A,-C)<(TP-B)<(TP-E)	0	0	0	0	0	0	0
unigene06847	0	0	11	36	no homolog	6	(TP-C)(TP-E)(TP-A,-B)	(TP-A,-B)<(TP-C)<(TP-E)	0	0	0	0	0	0	0
unigene06881	0	2	2	18	no homolog	6	(TP-A)(TP-E)(TP-B,-C)	(TP-A)<(TP-B,-C)<(TP-E)	0	0	0	0	0	0	0
unigene07000	0	5	9	24	no homolog	6	(TP-A)(TP-E)(TP-B,-C)	(TP-A)<(TP-B,-C)<(TP-E)	0	0	0	0	0	0	0
unigene07124	2	8	6	19	no homolog	6	(TP-A)(TP-E)(TP-B,-C)	(TP-A)<(TP-B,-C)<(TP-E)	0	0	0	0	0	0	0
unigene07155	7	2	4	27	no homolog	6	(TP-A)(TP-E)(TP-B,-C)	(TP-B,-C)<(TP-A)<(TP-E)	0	0	0	0	0	0	0
unigene07432	0	0	0	18	no homolog	6	(TP-A,-B,-C)(TP-E)	(TP-A,-B,-C)<(TP-E)	0	0	0	0	0	0	0
unigene07736	0	0	1	17	AT2G19170	6	(TP-C)(TP-E)(TP-A,-B)	(TP-A,-B)<(TP-C)<(TP-E)	0	0	0	0	0	0	0
unigene07857	3	0	2	17	AT1G66160	6	(TP-B)(TP-E)(TP-A,-C)	(TP-B)<(TP-A,-C)<(TP-E)	0	0	0	1	0	0	0
unigene07868	0	0	0	18	no homolog	6	(TP-A,-B,-C)(TP-E)	(TP-A,-B,-C)<(TP-E)	0	0	0	0	0	0	0
unigene08017	0	0	1	22	no homolog	6	(TP-C)(TP-E)(TP-A,-B)	(TP-A,-B)<(TP-C)<(TP-E)	0	0	0	0	0	0	0
unigene08416	2	1	0	20	AT1G72440	6	(TP-A,-B,-C)(TP-E)	(TP-A,-B,-C)<(TP-E)	0	0	0	0	1	0	0
unigene08475	2	0	0	36	no homolog	6	(TP-A)(TP-E)(TP-B,-C)	(TP-B,-C)<(TP-A)<(TP-E)	0	0	0	0	0	0	0
unigene08543	0	0	1	17	no homolog	6	(TP-C)(TP-E)(TP-A,-B)	(TP-A,-B)<(TP-C)<(TP-E)	0	0	0	0	0	0	0
unigene00003	75	140	119	161	no homolog	7	(TP-B,-C,-E)(TP-A)	(TP-A)<(TP-B,-C,-E)	0	0	0	0	0	0	0
unigene00015	36	88	62	94	AT3G50150	7	(TP-A)(TP-C)(TP-B,-E)	(TP-A)<(TP-C)<(TP-B,-E)	0	0	0	0	0	0	0
unigene00020	44	142	185	142	AT5G02500	7	(TP-A)(TP-C)(TP-B,-E)	(TP-A)<(TP-B,-E)<(TP-C)	0	0	0	0	0	0	0
unigene00021	727	2432	2522	2522	no homolog	7	(TP-A)(TP-B)(TP-C,-E)	(TP-A)<(TP-B)<(TP-C,-E)	0	0	0	0	0	0	0
unigene00030	1263	2522	2432	2432	AT3G14470	7	(TP-A)(TP-B)(TP-C,-E)	(TP-A)<(TP-C,-E)<(TP-B)	0	0	0	0	0	0	0
unigene00073	7	24	112	66	AT5G35110	7	(TP-C)(TP-E)(TP-A,-B)	(TP-A,-B)<(TP-E)<(TP-C)	0	0	0	0	0	0	0
unigene00079	197	412	412	473	ATCG00680	7	(TP-A)(TP-E)(TP-B,-C)	(TP-A)<(TP-B,-C)<(TP-E)	0	0	0	0	0	0	0
unigene00086	14	26	96	127	AT5G42050	7	(TP-C)(TP-E)(TP-A,-B)	(TP-A,-B)<(TP-C)<(TP-E)	0	1	0	0	1	0	0
unigene00108	7	25	42	26	no homolog	7	(TP-A)(TP-C)(TP-B,-E)	(TP-A)<(TP-B,-E)<(TP-C)	0	0	0	0	0	0	0
unigene00185	50	95	108	118	AT1G66400	7	(TP-A)(TP-B)(TP-C,-E)	(TP-A)<(TP-B)<(TP-C,-E)	0	0	0	0	1	0	0
unigene00244	214	1095	1263	1851	no homolog	7	(TP-A)(TP-E)(TP-B,-C)	(TP-A)<(TP-B,-C)<(TP-E)	0	0	0	0	0	0	0
unigene00343	37	165	239	173	ATCG01110	7	(TP-A)(TP-C)(TP-B,-E)	(TP-A)<(TP-B,-E)<(TP-C)	0	0	0	0	0	0	0
unigene00345	134	355	529	529	ATCG00340	7	(TP-A)(TP-B)(TP-C,-E)	(TP-A)<(TP-B)<(TP-C,-E)	0	0	0	0	0	0	0
unigene00346	483	920	1095	1263	AT4G05050	7	(TP-B,-C,-E)(TP-A)	(TP-A)<(TP-B,-C,-E)	0	1	0	0	0	0	0
unigene00358	4	19	30	24	AT2G34250	7	(TP-A)(TP-C)(TP-B,-E)	(TP-A)<(TP-B,-E)<(TP-C)	0	0	0	0	1	0	1
unigene00363	4	33	26	25	AT2G28000	7	(TP-A)(TP-B)(TP-C,-E)	(TP-A)<(TP-C,-E)<(TP-B)	0	0	0	0	0	0	0
unigene00365	8	8	30	28	AT1G01140	7	(TP-C)(TP-E)(TP-A,-B)	(TP-A,-B)<(TP-E)<(TP-C)	0	0	0	0	0	0	0
unigene00366	14	17	38	31	AT3G29360	7	(TP-C)(TP-E)(TP-A,-B)	(TP-A,-B)<(TP-E)<(TP-C)	0	0	0	0	1	1	0
unigene00375	6	20	24	30	AT1G18740	7	(TP-A)(TP-E)(TP-B,-C)	(TP-A)<(TP-B,-C)<(TP-E)	1	1	1	0	0	0	0
unigene00396	8	24	38	31	AT4G28390	7	(TP-B,-C,-E)(TP-A)	(TP-A)<(TP-B,-C,-E)	0	0	0	0	0	0	0
unigene00412	18	45	52	46	AT5G37600	7	(TP-A)(TP-C)(TP-B,-E)	(TP-A)<(TP-B,-E)<(TP-C)	0	0	0	0	1	1	0
unigene00472	2	8	16	17	AT3G46440	7	(TP-A)(TP-B)(TP-C,-E)	(TP-A)<(TP-B)<(TP-C,-E)	0	0	0	0	0	0	0
unigene00511	2	1	19	20	AT2G30970	7	(TP-A,-B)(TP-C,-E)	(TP-A,-B)<(TP-C,-E)	0	0	0	0	1	1	0
unigene00644	19	53	45	64	AT1G10630	7	(TP-A)(TP-E)(TP-B,-C)	(TP-A)<(TP-B,-C)<(TP-E)	0	0	0	0	1	1	0
unigene00649	22	74	65	61	AT1G02920	7	(TP-A)(TP-B)(TP-C,-E)	(TP-A)<(TP-C,-E)<(TP-B)	0	1	0	0	1	1	0
unigene00659	7	19	26	36	AT3G57870	7	(TP-A)(TP-E)(TP-B,-C)	(TP-A)<(TP-B,-C)<(TP-E)	0	0	0	0	0	0	0
unigene00686	0	8	17	10	AT4G25740	7	(TP-A)(TP-C)(TP-B,-E)	(TP-A)<(TP-B,-E)<(TP-C)	0	0	0	0	0	0	0
unigene00713	0	6	17	10	AT1G02140	7	(TP-A)(TP-C)(TP-B,-E)	(TP-A)<(TP-B,-E)<(TP-C)	0	0	0	0	0	0	0
unigene00714	0	8	14	12	AT4G05000	7	(TP-A)(TP-B)(TP-C,-E)	(TP-A)<(TP-B)<(TP-C,-E)	0	0	0	0	0	0	0
unigene00831	2	5	19	12	AT5G09510	7	(TP-C)(TP-E)(TP-A,-B)	(TP-A,-B)<(TP-E)<(TP-C)	0	0	0	0	1	0	1
unigene00840	2	19	26	18	AT5G47830	7	(TP-A)(TP-C)(TP-B,-E)	(TP-A)<(TP-B,-E)<(TP-C)	0	0	0	0	0	0	0
unigene00957	0	13	14	10	AT4G10040	7	(TP-A)(TP-E)(TP-B,-C)	(TP-A)<(TP-E)<(TP-B,-C)	0	0	0	0	1	0	0
unigene01073	2	16	18	19	no homolog	7	(TP-A)(TP-B)(TP-C,-E)	(TP-A)<(TP-B)<(TP-C,-E)	0	0	0	0	0	0	0
unigene01378	114	295	420	307	ATCG00170	7	(TP-A)(TP-C)(TP-B,-E)	(TP-A)<(TP-B,-E)<(TP-C)	0	0	0	0	0	0	0
unigene01380	19	99	168	91	ATCG01130	7	(TP-A)(TP-C)(TP-B,-E)	(TP-A)<(TP-B,-E)<(TP-C)	0	0	0	0	0	0	0
unigene01382	36	210	232	173	ATCG00040	7	(TP-A)(TP-E)(TP-B,-C)	(TP-A)<(TP-E)<(TP-B,-C)	0	0	0	0	0	0	0
unigene01390	97	330	286	316	ATCG00580	7	(TP-A)(TP-C)(TP-B,-E)	(TP-A)<(TP-C)<(TP-B,-E)	0	0	0	0	0	0	0
unigene01451	0	11	20	22	AT1G47670	7	(TP-A)(TP-B)(TP-C,-E)	(TP-A)<(TP-B)<(TP-C,-E)	0	0	0	0	0	0	0
unigene01486	18	49	42	49	AT5G09810	7	(TP-A)(TP-C)(TP-B,-E)	(TP-A)<(TP-C)<(TP-B,-E)	0	0	0	0	0	0	0
unigene01509	4	25	26	29	AT3G58610	7	(TP-A)(TP-E)(TP-B,-C)	(TP-A)<(TP-B,-C)<(TP-E)	0	0	0	0	0	0	1
unigene01530	6	25	47	26	AT5G28840	7	(TP-A)(TP-C)(TP-B,-E)	(TP-A)<(TP-B,-E)<(TP-C)	0	0	0	0	0	0	0
unigene01727	7	26	20	30	AT1G64980	7	(TP-A)(TP-C)(TP-B,-E)	(TP-A)<(TP-C)<(TP-B,-E)	0	0	0	0	0	0	0
unigene01768	0	16	11	17	no homolog	7	(TP-A)(TP-C)(TP-B,-E)	(TP-A)<(TP-C)<(TP-B,-E)	0	0	0	0	0	0	0
unigene01801	8	12	29	24	AT4G17880	7	(TP-A,-B)(TP-C,-E)	(TP-A,-B)<(TP-C,-E)	0	0	0	0	0	0	0
unigene01822	0	8	16	16	AT3G13570	7	(TP-A)(TP-B)(TP-C,-E)	(TP-A)<(TP-B)<(TP-C,-E)	0	0	0	0	0	0	0
unigene01833	0	16	7	16	AT3G20310	7	(TP-A)(TP-C)(TP-B,-E)	(TP-A)<(TP-C)<(TP-B,-E)	0	0	0	0	0	0	0
unigene01877	7	11	25	33	AT3G10330	7	(TP-A,-B)(TP-C,-E)	(TP-A,-B)<(TP-C,-E)	0	0	0	0	0	0	0
unigene01884	10	18	36	26	AT1G76010	7	(TP-A,-B)(TP-C,-E)	(TP-A,-B)<(TP-C,-E)	0	0	0	0	0	0	0
unigene01910	12	34	54	36	AT3G12800	7	(TP-A)(TP-C)(TP-B,-E)	(TP-A)<(TP-B,-E)<(TP-C)	0	0	0	0	0	0	0
unigene01960	2	4	41	36	AT3G04730	7	(TP-C)(TP-E)(TP-A,-B)	(TP-A,-B)<(TP-E)<(TP-C)	0	0	0	0	0	0	0
unigene02027	0	5	16	12	AT1G53210	7	(TP-A,-B)(TP-C,-E)	(TP-A,-B)<(TP-C,-E)	0	0	0	0	0	0	0
unigene02084	2	7	20	14	AT1G70780	7	(TP-A,-B)(TP-C,-E)	(TP-A,-B)<(TP-C,-E)	0	0	1	0	0	0	0
unigene02095	3	12	16	22	AT5G57890	7	(TP-A)(TP-E)(TP-B,-C)	(TP-A)<(TP-B,-C)<(TP-E)	0	0	1	0	1	0	0
unigene02243	12	33	57	55	no homolog	7	(TP-A)(TP-B)(TP-C,-E)	(TP-A)<(TP-B)<(TP-C,-E)	0	0	0	0	0	0	0
unigene02321	4	24	25	26	AT1G64230	7	(TP-B,-C,-E)(TP-A)	(TP-A)<(TP-B,-C,-E)	0	0	0	0	0	0	0
unigene02341	3	20	22	19	AT1G09850	7	(TP-A)(TP-C)(TP-B,-E)	(TP-A)<(TP-B,-E)<(TP-C)	0	0	0	0	0	0	0
unigene02424	0	12	14	17	AT5G55940	7	(TP-A)(TP-E)(TP-B,-C)	(TP-A)<(TP-B,-C)<(TP-E)	0	0	0	0	0	0	0
unigene02448	12	34	36	34	AT2G27530	7	(TP-A)(TP-C)(TP-B,-E)	(TP-A)<(TP-B,-E)<(TP-C)	0	0	0	0	0	0	1
unigene02455	4	22	34	27	no homolog	7	(TP-A)(TP-C)(TP-B,-E)	(TP-A)<(TP-B,-E)<(TP-C)	0	0	0	0	0	0	0
unigene02485	3	13	19	24	AT1G74050	7	(TP-A,-B)(TP-C,-E)	(TP-A,-B)<(TP-C,-E)	0	0	0	0	0	0	0
unigene02526	11	25	37	25	AT1G10630	7	(TP-A)(TP-C)(TP-B,-E)	(TP-A)<(TP-B,-E)<(TP-C)	0	0	0	0	1	1	0
unigene02548	4	12	32	22	AT4G02450	7	(TP-A,-B)(TP-C,-E)	(TP-A,-B)<(TP-C,-E)	0	0	0	0	0	0	0
unigene02565	4	12	26	27	AT5G61640	7	(TP-A)(TP-B)(TP-C,-E)	(TP-A)<(TP-B)<(TP-C,-E)	0	0	0	0	0	0	0
unigene02611	0	4	14	10	AT4G31580	7	(TP-A,-B)(TP-C,-E)	(TP-A,-B)<(TP-C,-E)	0	0	0	0	1	0	0
unigene02675	0	6	16	14	AT5G07340	7	(TP-A)(TP-B)(TP-C,-E)	(TP-A)<(TP-B)<(TP-C,-E)	0	0	0	0	1	0	0
unigene02683	0	17	9	17	AT4G36800	7	(TP-A)(TP-C)(TP-B,-E)	(TP-A)<(TP-C)<(TP-B,-E)	0	0	0	0	0	0	0
unigene02705	11	26	32	30	AT2G34480	7	(TP-A)(TP-B)(TP-C,-E)	(TP-A)<(TP-B)<(TP-C,-E)	0	0	0	0	0	0	0
unigene02730	2	11	16	17	AT5G52390	7	(TP-A)(TP-B)(TP-C,-E)	(TP-A)<(TP-B)<(TP-C,-E)	0	0	0	0	0	0	0
unigene02949	3	8	19	12	AT3G52300	7	(TP-A)(TP-C)(TP-B,-E)	(TP-A)<(TP-B,-E)<(TP-C)	0	0	0	0	0	0	0
unigene03153	4	14	22	25	AT4G00100	7	(TP-A)(TP-B)(TP-C,-E)	(TP-A)<(TP-B)<(TP-C,-E)	0	0	0	0	0	0	0
unigene03282	0	8	14	7	AT2G19730	7	(TP-A)(TP-C)(TP-B,-E)	(TP-A)<(TP-B,-E)<(TP-C)	0	0	0	0	0	0	0
unigene03479	6	36	41	65	AT1G67090	7	(TP-A)(TP-E)(TP-B,-C)	(TP-A)<(TP-B,-C)<(TP-E)	0	0	0	0	0	0	0
unigene03543	4	14	28	17	AT1G09690	7	(TP-A)(TP-C)(TP-B,-E)	(TP-A)<(TP-B,-E)<(TP-C)	0	0	0	0	1	0	0
unigene03591	2	4	27	17	no homolog	7	(TP-C)(TP-E)(TP-A,-B)	(TP-A,-B)<(TP-E)<(TP-C)	0	0	0	0	0	0	0
unigene03649	0	6	20	14	AT5G59850	7	(TP-A,-B)(TP-C,-E)	(TP-A,-B)<(TP-C,-E)	0	0	0	0	1	1	0
unigene03681	6	33	36	26	AT5G04800	7	(TP-A)(TP-E)(TP-B,-C)	(TP-A)<(TP-E)<(TP-B,-C)	0	0	0	0	0	0	0
unigene03733	19	54	53	55	AT4G12510	7	(TP-B,-C,-E)(TP-A)	(TP-A)<(TP-B,-C,-E)	0	0	0	0	0	1	0
unigene04019	0	8	16	15	no homolog	7	(TP-A)(TP-B)(TP-C,-E)	(TP-A)<(TP-B)<(TP-C,-E)	0	0	0	0	0	0	0
unigene04063	27	65	100	82	AT5G56710	7	(TP-A)(TP-C)(TP-B,-E)	(TP-A)<(TP-B,-E)<(TP-C)	0	0	0	0	1	0	1
unigene04150	3	13	19	15	AT1G17420	7	(TP-A)(TP-C)(TP-B,-E)	(TP-A)<(TP-B,-E)<(TP-C)	1	0	1	0	0	0	0
unigene04483	20	30	43	57	AT2G31490	7	(TP-A,-B)(TP-C,-E)	(TP-A,-B)<(TP-C,-E)	0	0	0	0	0	0	1
unigene04626	4	6	24	16	AT1G72020	7	(TP-C)(TP-E)(TP-A,-B)	(TP-A,-B)<(TP-E)<(TP-C)	0	0	0	0	0	0	0
unigene04675	0	8	17	10	AT5G04800	7	(TP-A)(TP-C)(TP-B,-E)	(TP-A)<(TP-B,-E)<(TP-C)	0	0	0	0	0	0	0
unigene04947	0	6	16	10	AT4G12400	7	(TP-A)(TP-C)(TP-B,-E)	(TP-A)<(TP-B,-E)<(TP-C)	0	0	0	0	1	0	0
unigene05788	54	133	134	138	AT1G15270	7	(TP-A)(TP-E)(TP-B,-C)	(TP-A)<(TP-B,-C)<(TP-E)	0	0	0	0	0	0	0
unigene06069	12	27	70	45	AT3G10860	7	(TP-A,-B)(TP-C,-E)	(TP-A,-B)<(TP-C,-E)	0	0	0	0	0	0	0
unigene06625	22	15	58	50	no homolog	7	(TP-A,-B)(TP-C,-E)	(TP-A,-B)<(TP-C,-E)	0	0	0	0	0	0	0

## Sheet: Table S4
Table S4: homologs of flowering-related genes
Gene number in A. thaliana	Gene name in A. thaliana	Number of Contigs Mapped to the Gene	Number of Singletons Mapped to the Gene
AT1G01060	LHY (LATE ELONGATED HYPOCOTYL)	3	0
AT1G02400	GA2ox6 (GIBBERELLIN 2-OXIDASE 6)	0	0
AT1G04400	CRY2 (CRYPTOCHROME 2)	0	1
AT1G08970	NFYC3/HAP5C (NUCLEAR TRANSCRIPTION FACTOR Y SUBUNIT C-3/HEME ACTIVATED PROTEIN 5C)	1	0
AT1G09530	PIF3 (PHYTOCHROME INTERACTING FACTOR 3)	0	0
AT1G09570	PHYA (PHYTOCHROME A)	0	3
AT1G12910	LWD1/ATAN11 (LIGHT-REGULATED WD 1/ANTHOCYANIN11)	2	2
AT1G14400	UBC1 (UBIQUITIN CONJUGATING ENZYME 1)	0	0
AT1G14920	GAI (GIBBERELLIC ACID INSENSITIVE)	1	2
AT1G15550	GA3ox1 (GIBBERELLIN 3-OXIDASE 1)	0	0
AT1G17760	Cstf77 (CLEAVAGE STIMULATION FACTOR 77)	0	1
AT1G22770	GI (GIGANTEA)	1	1
AT1G24260	SEP3 (SEPALLATA 3)	1	0
AT1G25540	PFT1 (PHYTOCHROME AND FLOWERING TIME 1)	0	1
AT1G25560	TEM1 (TEMPRANILLO 1)	0	0
AT1G26310	CAL (CAULIFLOWER)	0	0
AT1G30040	GA2ox2 (GIBBERELLIN 2-OXIDASE 2)	0	1
AT1G47990	GA2ox4 (GIBBERELLIN 2-OXIDASE 4)	0	0
AT1G50960	GA2ox7 (GIBBERELLIN 2-OXIDASE 7)	0	0
AT1G53090	SPA4 (SPA1-RELATED 4)	0	0
AT1G53160	SPL4 (SQUAMOSA PROMOTER BINDING PROTEIN-LIKE 4)	3	0
AT1G54830	NFYC9 (NUCLEAR TRANSCRIPTION FACTOR Y SUBUNIT C-9)	0	0
AT1G55250	HUB2 (HISTONE MONOUBIQUITINATION 2)	1	3
AT1G56170	NFYC2/HAP5B (NUCLEAR TRANSCRIPTION FACTOR Y SUBUNIT C-2/HEME ACTIVATED PROTEIN 5B)	1	0
AT1G61040	VIP5 (VERNALIZATION INDEPENDENCE 5)	0	3
AT1G65480	FT (FLOWERING LOCUS T)	1	0
AT1G68050	FKF1 (FLAVIN BINDING, KELCH REPEAT, F-BOX 1)	0	4
AT1G68840	TEM2 (TEMPRANILLO 2)	1	1
AT1G69120	AP1 (APETALA1)	2	1
AT1G69570	CDF5 (CYCLING DOF FACTOR 5)	0	0
AT1G71800	Cstf64 ((CLEAVAGE STIMULATION FACTOR 64)	0	1
AT1G76710	SDG26 (SET DOMAIN GROUP 26)	0	4
AT1G77080	MAF1 (MADS AFFECTING FLOWERING 1) also called FLM (FLOWERING LOCUS M) and AGL27 (AGAMOUS LIKE 27)	2	0
AT1G77300	EFS (EARLY FLOWERING IN SHORT DAYS) also called SDG8 (SET DOMAIN GROUP 8)	0	0
AT1G78440	GA2ox1 (GIBBERELLIN 2-OXIDASE 1)	0	2
AT1G79460	GA2/KS (GA REQUIRING 2/ENT-KAURENE SYNTHASE)	0	0
AT1G79730	ELF7 (EARLY FLOWERING 7)	0	2
AT1G80340	GA3ox2 (GIBBERELLIN 3-OXIDASE 2)	0	0
AT2G01570	RGA (REPRESSOR OF GA1-3 1)	0	5
AT2G02760	UBC2 (UBIQUITIN CONJUGATING ENZYME 2)	4	3
AT2G06210	VIP6 (VERNALIZATION INDEPENDENCE 6) also called EARLY FLOWERING 8 (ELF8)	1	6
AT2G18790	PHYB (PHYTOCHROME B)	0	1
AT2G18915	LKP2 (LOV KELCH PROTEIN 2)	0	1
AT2G19520	FVE	3	6
AT2G21070	FIO1 (FIONA1)	0	1
AT2G21660	ATGRP7	1	0
AT2G22540	SVP (SHORT VEGETATIVE PHASE)	1	5
AT2G22630	AGL17 (AGAMOUS-LIKE 17)	0	0
AT2G23380	CLF (CURLY LEAF)	0	2
AT2G25930	ELF3 (EARLY FLOWERING 3)	0	1
AT2G27990	PNF (POUND-FOOLISH)	0	0
AT2G28550	TOE1 (TARGET OF EAT 1)	0	1
AT2G31650	ATX1 (ARABIDOPSIS TRITHORAX 1)	0	2
AT2G32950	COP1 (CONSTITUTIVE PHOTOMORPHOGENIC 1)	0	5
AT2G33810	SPL3 (SQUAMOSA PROMOTER BINDING PROTEIN-LIKE 3)	0	0
AT2G33835	FES (FRIGIDA ESSENTIAL 1)	0	0
AT2G34555	GA2ox3 (GIBBERELLIN 2-OXIDASE 3)	0	0
AT2G34720	NFYA4 (NUCLEAR FACTOR Y, SUBUNIT A4)	0	0
AT2G38880	NFYB1/HAP3A (NUCLEAR TRANSCRIPTION FACTOR Y SUBUNIT B-1/HEME ACTIVATED PROTEIN 3A)	0	0
AT2G39250	SNZ (SCHNARCHZAPFEN)	0	0
AT2G40080	ELF4 (EARLY FLOWERING 4)	0	4
AT2G42200	SPL9 (SQUAMOSA PROMOTER BINDING PROTEIN-LIKE 9)	2	0
AT2G43410	FPA	2	0
AT2G44950	HUB1 (HISTONE MONOUBIQUITINATION 1)	0	7
AT2G45640	SAP18 (SIN3-ASSOCIATED POLYPEPTIDE 18)	2	1
AT2G45660	SOC1 (SUPPRESSOR OF OVEREXPRESSION OF CONSTANS)	6	0
AT2G46340	SPA1 (SUPPRESSOR OF PHYA-105)	0	0
AT2G46790	PRR9 (PSEUDO-RESPONSE REGULATOR 9)	0	0
AT2G46830	CCA1 (CIRCADIAN CLOCK ASSOCIATED 1)	0	1
AT2G47700	RFI2 (RED AND FAR-RED INSENSITIVE 2)	0	1
AT3G04610	FLK (FLOWERING LATE KH MOTIF)	1	0
AT3G04910	WNK1 ((WITH NO LYSINE (K) 1))	1	2
AT3G05120	GID1A (GA INSENSITIVE DWARF1A)	0	1
AT3G10390	FLD (FLOWERING LOCUS D)	0	2
AT3G11440	MYB65	0	0
AT3G12810	PIE1 (PHOTOPERIOD INDEPENDENT EARLY FLOWERING 1)	0	7
AT3G15270	SPL5 (SQUAMOSA PROMOTER BINDING PROTEIN-LIKE 5)	2	0
AT3G15354	SPA3 (SPA1-RELATED 3)	1	4
AT3G18990	VRN1 (VERNALIZATION 1)	3	0
AT3G22380	TIC (TIME FOR COFFEE)	0	1
AT3G24440	VIL1 (VERNALIZATION INSENSTIVE 3 LIKE 1) also called VRN5 (VERNALIZATION 5)	0	4
AT3G26640	LWD2 (LIGHT-REGULATED WD 2)	0	0
AT3G33520	ESD1 (EARLY IN SHORT DAYS 1) also called ACTIN RELATED PROTEIN 6 (ARP6)	0	4
AT3G46640	LUX/PCL1 (LUX ARRHYTHMO/PHYTOCLOCK 1)	0	0
AT3G47500	CDF3 (CYCLING DOF FACTOR 3)	0	2
AT3G48430	REF6 (RELATIVE OF EARLY FLOWERING 6)	0	2
AT3G48590	NFYC1/HAP5A (NUCLEAR TRANSCRIPTION FACTOR Y SUBUNIT C-1/HEME ACTIVATED PROTEIN 5A)	0	0
AT3G49600	UBP26 (UBIQUITIN-SPECIFIC PROTEASE 26)	0	2
AT3G54990	SMZ (SCHLAFMUTZE)	0	0
AT3G57390	AGL18 (AGAMOUS-LIKE 18)	0	1
AT3G57920	SPL15 (SQUAMOSA PROMOTER BINDING PROTEIN-LIKE 15)	0	0
AT3G60250	CKB3 (CASEIN KINASE II BETA CHAIN 3)	0	0
AT3G63010	GID1B (GA INSENSITIVE DWARF1B)	1	0
AT4G00650	FRI (FRIGIDA)	0	0
AT4G02560	LD (LUMINIDEPENDENS)	0	0
AT4G02780	CPS1/GA1 (ENT-COPALYL DIPHOSPHATE SYNTHETASE 1)	0	0
AT4G08920	CRY1 (CRYPTOCHROME 1)	1	4
AT4G11110	SPA2 (SPA1-RELATED 2)	0	2
AT4G14540	NFYB3/HAP3C (NUCLEAR FACTOR Y, SUBUNIT B3/HEME ACTIVATED PROTEIN 3C)	0	2
AT4G15880	ESD4 (EARLY IN SHORT DAYS 4)	1	0
AT4G16250	PHYD (PHYTOCHROME D)	0	3
AT4G16280	FCA (FLOWERING TIME CONTROL PROTEIN ALPHA)	0	1
AT4G16845	VRN2 (VERNALIZATION 2)	0	0
AT4G18130	PHYE (PHYTOCHROME E)	0	0
AT4G20370	TSF (TWIN SISTER OF FT)	0	0
AT4G20400	Jmj4 (JUMONJI 4)	0	0
AT4G21200	GA2ox8 (GIBBERELLIN 2-OXIDASE 8)	0	2
AT4G22950	AGL19 (AGAMOUS-LIKE 19)	0	0
AT4G24210	SLY1 (SLEEPY1)	0	3
AT4G24540	AGL24 (AGAMOUS-LIKE 24)	0	0
AT4G25420	GA20ox1 (GIBBERELLIN 20-OXIDASE 1)	0	1
AT4G25530	FWA (FLOWERING WAGENINGEN)	0	0
AT4G29830	VIP3 (VERNALIZATION INDEPENDENCE 3)	0	8
AT4G32980	ATH1 (ARABIDOPSIS THALIANA HOMEOBOX 1)	0	0
AT4G34530	CIB1 (CRYPTOCHROME INTERACTING Bhlh	0	0
AT4G35900	FD (FLOWERING LOCUS D)	0	6
AT4G39400	BRI1 (BRASSINOSTEROID INSENSITIVE 1)	1	2
AT5G02030	PNY (PENNYWISE)	0	0
AT5G02810	PRR7 (PSEUDO-RESPONSE REGULATOR 7)	1	2
AT5G03790	LMI1 (LATE MERISTEM IDENTITY 1)	0	0
AT5G03840	TFL1 (TERMINAL FLOWER 1)	1	0
AT5G04240	ELF6 (EARLY FLOWERING 6)	0	1
AT5G04275	miR172b (micro RNA 172b)	0	0
AT5G06100	MYB33 (MYB DOMAIN PROTEIN 33)	0	0
AT5G08330	CHE	0	2
AT5G10140	FLC (FLOWERING LOCUS C) also called FLF (FLOWERING LOCUS F) and AGL25 (AGAMOUS LIKE 25)	0	0
AT5G11530	EMF1 (EMBRYONIC FLOWER 1)	0	1
AT5G12840	NFYA1/HAP2A (NUCLEAR FACTOR Y, SUBUNIT A1/HEME ACTIVATED PROTEIN 2A)	0	1
AT5G13480	FY	0	2
AT5G13790	AGL15 (AGAMOUS-LIKE 15)	0	0
AT5G15840	CO (CONSTANS)	0	0
AT5G16320	FRL1 (FRIGIDA LIKE 1)	0	0
AT5G17690	TFL2 (TERMINAL FLOWER 2) also called LHP1 (LIKE HETEROCHROMATIN 1)	0	4
AT5G23150	HUA2 (HUA is the full name, means flower in Chinese)	0	1
AT5G24470	PRR5 (PSEUDO-RESPONSE REGULATOR 5)	2	0
AT5G24860	FPF1 (FLOWERING PROMOTING FACTOR 1)	0	0
AT5G27320	GID1C (GA INSENSITIVE DWARF1C)	0	1
AT5G35840	PHYC (PHYTOCHROME C)	0	0
AT5G37055	SEF (SERRATED LEAVES AND EARLY FLOWERING)	0	2
AT5G37260	CIR1 (CIRCADIAN 1)	0	0
AT5G39660	CDF2 (CYCLING DOF FACTOR 2)	1	0
AT5G46210	CUL4 (CULLIN 4)	0	10
AT5G47640	NFYB2/HAP3B (NUCLEAR FACTOR Y, SUBUNIT B2/HEME ACTIVATED PROTEIN 3B)	0	0
AT5G51230	EMF2 (EMBRYONIC FLOWER 2)	1	5
AT5G51810	GA20ox2 (GIBBERELLIN 20-OXIDASE 2)	0	0
AT5G57360	ZTL (ZEITLUPE)	1	2
AT5G57380	VIN3 (VERNALIZATION INSENSITIVE 3)	0	0
AT5G57660	COL5 (CONSTANS LIKE 5)	0	2
AT5G59560	SRR1 (SENSITIVITY TO RED LIGHT REDUCED 1)	0	2
AT5G60100	PRR3 (PSEUDO-RESPONSE REGULATOR 3)	0	1
AT5G60120	TOE2 (TARGET OF EAT 2)	0	0
AT5G60910	FUL (FRUITFUL)	1	0
AT5G61150	VIP4 (VERNALIZATION INDEPENDENCE 4)	0	5
AT5G61380	PRR1/TOC1	0	2
AT5G61850	LFY (LEAFY)	0	3
AT5G62430	CDF1 (CYCLING DOF FACTOR 1)	0	0
AT5G64813	LIP1 (LIGHT INSENSITIVE PERIOD 1)	0	3
AT5G65050	MAF2 (MADS AFFECTING FLOWERING 2) also called AGL31 (AGAMOUS LIKE 31)	0	0
AT5G65060	MAF3 (MADS AFFECTING FLOWERING 3) also called AGL70 (AGAMOUS LIKE 70)	0	0
AT5G65070	MAF4 (MADS AFFECTING FLOWERING 4) also called AGL69 (AGAMOUS LIKE 69)	0	0
AT5G65080	MAF5 (MADS AFFECTING FLOWERING 5) also called AGL68 (AGAMOUS LIKE 68)	0	0

## Sheet: Table S6
Table S6: Results of the Fisher's exact test (7 clusters by PAM)
down-regulated genes under prolonged moderate drought condition
	Y1	Y2	Y3	Y4	Fisher's test with Bonferroni correction
cluster l	13	42	66	1007	0.000339302
cluster ll	5	50	152	921	2.95567
cluster lll	13	42	220	853	4.25711
cluster lV	4	51	195	878	0.308957
cluster V	3	52	133	940	0.982625
cluster Vl	15	40	222	851	1.66418
cluster VlI	2	53	85	988	3.01782
commonly up-regulated genes under general stress conditions
	Y1	Y2	Y3	Y4	Fisher's test with Bonferroni correction
cluster l	13	37	66	1012	0.000110682
cluster ll	1	49	156	922	0.071223
cluster lll	10	40	223	855	7
cluster lV	3	47	196	882	0.159116
cluster V	2	48	134	944	0.537851
cluster Vl	17	33	220	858	0.219331
cluster VlI	4	46	83	995	5.53322
up-regulated genes with temperature decrease
	Y1	Y2	Y3	Y4	Fisher's test with Bonferroni correction
cluster l	2	72	77	977	1.1228
cluster ll	27	47	130	924	2.4451e-06
cluster lll	4	70	229	825	0.00202548
cluster lV	7	67	192	862	0.408968
cluster V	21	53	115	939	0.000459985
cluster VI	7	67	230	824	0.0793314
cluster VlI	6	68	81	973	5.75685
up-regulated genes with JA treatment
	Y1	Y2	Y3	Y4	Fisher's test with Bonferroni correction
cluster l	11	64	68	985	0.109248
cluster ll	2	73	155	898	0.0108493
cluster lll	17	58	216	837	4.60922
cluster lV	9	66	190	863	1.48189
cluster V	2	73	134	919	0.0381631
cluster VI	30	45	207	846	0.000705931
cluster VlI	4	71	83	970	4.56273
down-regulated genes with GA in young flower buds
	Y1	Y2	Y3	Y4	Fisher's test with Bonferroni correction
cluster l	5	39	74	1010	1.59319
cluster ll	2	42	155	929	0.522188
cluster lll	16	28	217	867	0.0903681
cluster lV	5	39	194	890	2.22665
cluster V	1	43	135	949	0.376382
cluster VI	15	29	222	862	0.261233
cluster VlI	0	44	87	997	0.30257
down-regulated genes under carbon limitation condition
	Y1	Y2	Y3	Y4	Fisher's test with Bonferroni correction
cluster l	1	101	78	948	0.0501242
cluster ll	12	90	145	881	4.5659
cluster lll	22	80	211	815	5.58758
cluster lV	18	84	181	845	7
cluster V	26	76	110	916	0.000564224
cluster VI	15	87	222	804	0.87752
cluster VlI	8	94	79	947	7
up-regulated genes after the addition of sucrose under carbon limitation condition
	Y1	Y2	Y3	Y4	Fisher's test with Bonferroni correction
cluster l	10	203	69	846	1.25227
cluster ll	36	177	121	794	1.30644
cluster lll	31	182	202	713	0.101237
cluster lV	38	175	161	754	6.44508
cluster V	41	172	95	820	0.00455332
cluster Vi	39	174	198	717	2.13691
cluster VlI	18	195	69	846	4.68239
P-value cutoff < 0.05
overrepresented: red, underrepresented: blue

## Sheet: Table S7
Table S7: Results of the Fisher's exact test (46 groups of expression patterns based on AIC)
down-regulated genes under prolonged moderate drought condition
	Z1	Z2	Z3	Z4	Fisher's_test
(TP-A,-B,-C)<(TP-E)	1	54	23	1050	1
(TP-E)<(TP-A,-B,-C)	0	55	1	1072	1
(TP-A,-B,-E)<(TP-C)	0	55	13	1060	1
(TP-A,-C,-E)<(TP-B)	1	54	8	1065	0.363349
(TP-B)<(TP-A,-C,-E)	1	54	0	1073	0.0487589
(TP-B,-C,-E)<(TP-A)	2	53	12	1061	0.146107
(TP-A)<(TP-B,-C,-E)	0	55	5	1068	1
(TP-A,-B)<(TP-C,-E)	0	55	15	1058	1
(TP-C,-E)<(TP-A,-B)	0	55	11	1062	1
(TP-A,-C)<(TP-B,-E)	1	54	9	1064	0.394641
(TP-B,-E)<(TP-A,-C)	0	55	6	1067	1
(TP-A,-E)<(TP-B,-C)	1	54	78	995	0.172357
(TP-B,-C)<(TP-A,-E)	6	49	25	1048	0.00291629
(TP-A,-B)<(TP-C)<(TP-E)	4	51	67	1006	0.772869
(TP-A,-B)<(TP-E)<(TP-C)	0	55	15	1058	1
(TP-C)<(TP-A,-B)<(TP-E)	0	55	6	1067	1
(TP-C)<(TP-E)<(TP-A,-B)	0	55	2	1071	1
(TP-E)<(TP-A,-B)<(TP-C)	0	55	16	1057	1
(TP-E)<(TP-C)<(TP-A,-B)	0	55	7	1066	1
(TP-A,-C)<(TP-B)<(TP-E)	0	55	10	1063	1
(TP-A,-C)<(TP-E)<(TP-B)	0	55	7	1066	1
(TP-B)<(TP-A,-C)<(TP-E)	6	49	40	1033	0.0210031
(TP-B)<(TP-E)<(TP-A,-C)	0	55	1	1072	1
(TP-E)<(TP-A,-C)<(TP-B)	0	55	27	1046	0.638102
(TP-E)<(TP-B)<(TP-A,-C)	0	55	4	1069	1
(TP-A,-E)<(TP-B)<(TP-C)	5	50	77	996	0.590511
(TP-A,-E)<(TP-C)<(TP-B)	1	54	77	996	0.171814
(TP-B)<(TP-C)<(TP-A,-E)	0	55	5	1068	1
(TP-C)<(TP-B)<(TP-A,-E)	0	55	3	1070	1
(TP-B,-C)<(TP-A)<(TP-E)	8	47	61	1012	0.0155467
(TP-B,-C)<(TP-E)<(TP-A)	7	48	75	998	0.111383
(TP-A)<(TP-B,-C)<(TP-E)	1	54	37	1036	1
(TP-A)<(TP-E)<(TP-B,-C)	0	55	32	1041	0.399049
(TP-E)<(TP-B,-C)<(TP-A)	0	55	24	1049	0.626033
(TP-E)<(TP-A)<(TP-B,-C)	0	55	9	1064	1
(TP-B,-E)<(TP-A)<(TP-C)	0	55	1	1072	1
(TP-B,-E)<(TP-C)<(TP-A)	2	53	19	1054	0.273096
(TP-A)<(TP-B,-E)<(TP-C)	2	53	78	995	0.423786
(TP-A)<(TP-C)<(TP-B,-E)	0	55	9	1064	1
(TP-C)<(TP-B,-E)<(TP-A)	1	54	26	1047	1
(TP-C)<(TP-A)<(TP-B,-E)	0	55	2	1071	1
(TP-C,-E)<(TP-A)<(TP-B)	0	55	18	1055	1
(TP-C,-E)<(TP-B)<(TP-A)	2	53	47	1026	1
(TP-A)<(TP-C,-E)<(TP-B)	1	54	39	1034	0.717354
(TP-A)<(TP-B)<(TP-C,-E)	0	55	15	1058	1
(TP-B)<(TP-C,-E)<(TP-A)	2	53	11	1062	0.129128
commonly up-regulated genes under general stress conditions
	Z1	Z2	Z3	Z4	Fisher's_test
(TP-A,-B,-C)<(TP-E)	2	48	22	1056	0.288252
(TP-E)<(TP-A,-B,-C)	0	50	1	1077	1
(TP-A,-B,-E)<(TP-C)	0	50	13	1065	1
(TP-A,-C,-E)<(TP-B)	0	50	9	1069	1
(TP-B)<(TP-A,-C,-E)	0	50	1	1077	1
(TP-B,-C,-E)<(TP-A)	0	50	14	1064	1
(TP-A)<(TP-B,-C,-E)	1	49	4	1074	0.203163
(TP-A,-B)<(TP-C,-E)	0	50	15	1063	1
(TP-C,-E)<(TP-A,-B)	1	49	10	1068	0.394076
(TP-A,-C)<(TP-B,-E)	0	50	10	1068	1
(TP-B,-E)<(TP-A,-C)	0	50	6	1072	1
(TP-A,-E)<(TP-B,-C)	0	50	79	999	0.0437816
(TP-B,-C)<(TP-A,-E)	6	44	25	1053	0.0017629
(TP-A,-B)<(TP-C)<(TP-E)	6	44	65	1013	0.123987
(TP-A,-B)<(TP-E)<(TP-C)	0	50	15	1063	1
(TP-C)<(TP-A,-B)<(TP-E)	0	50	6	1072	1
(TP-C)<(TP-E)<(TP-A,-B)	0	50	2	1076	1
(TP-E)<(TP-A,-B)<(TP-C)	1	49	15	1063	0.518284
(TP-E)<(TP-C)<(TP-A,-B)	0	50	7	1071	1
(TP-A,-C)<(TP-B)<(TP-E)	1	49	9	1069	0.365709
(TP-A,-C)<(TP-E)<(TP-B)	0	50	7	1071	1
(TP-B)<(TP-A,-C)<(TP-E)	4	46	42	1036	0.141987
(TP-B)<(TP-E)<(TP-A,-C)	0	50	1	1077	1
(TP-E)<(TP-A,-C)<(TP-B)	0	50	27	1051	0.628201
(TP-E)<(TP-B)<(TP-A,-C)	0	50	4	1074	1
(TP-A,-E)<(TP-B)<(TP-C)	1	49	81	997	0.256276
(TP-A,-E)<(TP-C)<(TP-B)	0	50	78	1000	0.0436449
(TP-B)<(TP-C)<(TP-A,-E)	1	49	4	1074	0.203163
(TP-C)<(TP-B)<(TP-A,-E)	0	50	3	1075	1
(TP-B,-C)<(TP-A)<(TP-E)	6	44	63	1015	0.118435
(TP-B,-C)<(TP-E)<(TP-A)	4	46	78	1000	0.779583
(TP-A)<(TP-B,-C)<(TP-E)	4	46	34	1044	0.083006
(TP-A)<(TP-E)<(TP-B,-C)	0	50	32	1046	0.39498
(TP-E)<(TP-B,-C)<(TP-A)	0	50	24	1054	0.621243
(TP-E)<(TP-A)<(TP-B,-C)	0	50	9	1069	1
(TP-B,-E)<(TP-A)<(TP-C)	0	50	1	1077	1
(TP-B,-E)<(TP-C)<(TP-A)	1	49	20	1058	0.617435
(TP-A)<(TP-B,-E)<(TP-C)	0	50	80	998	0.0440475
(TP-A)<(TP-C)<(TP-B,-E)	1	49	8	1070	0.336042
(TP-C)<(TP-B,-E)<(TP-A)	5	45	22	1056	0.00538436
(TP-C)<(TP-A)<(TP-B,-E)	0	50	2	1076	1
(TP-C,-E)<(TP-A)<(TP-B)	2	48	16	1062	0.187965
(TP-C,-E)<(TP-B)<(TP-A)	2	48	47	1031	1
(TP-A)<(TP-C,-E)<(TP-B)	1	49	39	1039	1
(TP-A)<(TP-B)<(TP-C,-E)	0	50	15	1063	1
(TP-B)<(TP-C,-E)<(TP-A)	0	50	13	1065	1
up-regulated genes with temperature decrease
	Z1	Z2	Z3	Z4	Fisher's_test
(TP-A,-B,-C)<(TP-E)	1	73	23	1031	1
(TP-E)<(TP-A,-B,-C)	0	74	1	1053	1
(TP-A,-B,-E)<(TP-C)	2	72	11	1043	0.207836
(TP-A,-C,-E)<(TP-B)	1	73	8	1046	0.458242
(TP-B)<(TP-A,-C,-E)	0	74	1	1053	1
(TP-B,-C,-E)<(TP-A)	0	74	14	1040	1
(TP-A)<(TP-B,-C,-E)	0	74	5	1049	1
(TP-A,-B)<(TP-C,-E)	1	73	14	1040	1
(TP-C,-E)<(TP-A,-B)	0	74	11	1043	1
(TP-A,-C)<(TP-B,-E)	1	73	9	1045	0.494069
(TP-B,-E)<(TP-A,-C)	0	74	6	1048	1
(TP-A,-E)<(TP-B,-C)	12	62	67	987	0.00375047
(TP-B,-C)<(TP-A,-E)	1	73	30	1024	0.716436
(TP-A,-B)<(TP-C)<(TP-E)	4	70	67	987	1
(TP-A,-B)<(TP-E)<(TP-C)	2	72	13	1041	0.257812
(TP-C)<(TP-A,-B)<(TP-E)	0	74	6	1048	1
(TP-C)<(TP-E)<(TP-A,-B)	0	74	2	1052	1
(TP-E)<(TP-A,-B)<(TP-C)	2	72	14	1040	0.282944
(TP-E)<(TP-C)<(TP-A,-B)	1	73	6	1048	0.378916
(TP-A,-C)<(TP-B)<(TP-E)	0	74	10	1044	1
(TP-A,-C)<(TP-E)<(TP-B)	0	74	7	1047	1
(TP-B)<(TP-A,-C)<(TP-E)	1	73	45	1009	0.358662
(TP-B)<(TP-E)<(TP-A,-C)	0	74	1	1053	1
(TP-E)<(TP-A,-C)<(TP-B)	2	72	25	1029	0.695695
(TP-E)<(TP-B)<(TP-A,-C)	0	74	4	1050	1
(TP-A,-E)<(TP-B)<(TP-C)	17	57	65	989	7.09756e-06
(TP-A,-E)<(TP-C)<(TP-B)	3	71	75	979	0.474592
(TP-B)<(TP-C)<(TP-A,-E)	0	74	5	1049	1
(TP-C)<(TP-B)<(TP-A,-E)	0	74	3	1051	1
(TP-B,-C)<(TP-A)<(TP-E)	0	74	69	985	0.0194879
(TP-B,-C)<(TP-E)<(TP-A)	2	72	80	974	0.161332
(TP-A)<(TP-B,-C)<(TP-E)	1	73	37	1017	0.508114
(TP-A)<(TP-E)<(TP-B,-C)	4	70	28	1026	0.152603
(TP-E)<(TP-B,-C)<(TP-A)	0	74	24	1030	0.397605
(TP-E)<(TP-A)<(TP-B,-C)	2	72	7	1047	0.113298
(TP-B,-E)<(TP-A)<(TP-C)	1	73	0	1054	0.0656028
(TP-B,-E)<(TP-C)<(TP-A)	0	74	21	1033	0.391658
(TP-A)<(TP-B,-E)<(TP-C)	10	64	70	984	0.0343982
(TP-A)<(TP-C)<(TP-B,-E)	0	74	9	1045	1
(TP-C)<(TP-B,-E)<(TP-A)	0	74	27	1027	0.251566
(TP-C)<(TP-A)<(TP-B,-E)	0	74	2	1052	1
(TP-C,-E)<(TP-A)<(TP-B)	0	74	18	1036	0.62493
(TP-C,-E)<(TP-B)<(TP-A)	2	72	47	1007	0.765867
(TP-A)<(TP-C,-E)<(TP-B)	1	73	39	1015	0.511401
(TP-A)<(TP-B)<(TP-C,-E)	0	74	15	1039	0.616824
(TP-B)<(TP-C,-E)<(TP-A)	0	74	13	1041	1
up-regulated genes with JA treatment
	Z1	Z2	Z3	Z4	Fisher's_test
(TP-A,-B,-C)<(TP-E)	3	72	21	1032	0.21041
(TP-E)<(TP-A,-B,-C)	0	75	1	1052	1
(TP-A,-B,-E)<(TP-C)	0	75	13	1040	1
(TP-A,-C,-E)<(TP-B)	1	74	8	1045	0.462868
(TP-B)<(TP-A,-C,-E)	0	75	1	1052	1
(TP-B,-C,-E)<(TP-A)	1	74	13	1040	1
(TP-A)<(TP-B,-C,-E)	0	75	5	1048	1
(TP-A,-B)<(TP-C,-E)	1	74	14	1039	1
(TP-C,-E)<(TP-A,-B)	1	74	10	1043	0.532487
(TP-A,-C)<(TP-B,-E)	1	74	9	1044	0.498869
(TP-B,-E)<(TP-A,-C)	1	74	5	1048	0.338846
(TP-A,-E)<(TP-B,-C)	1	74	78	975	0.0561441
(TP-B,-C)<(TP-A,-E)	5	70	26	1027	0.0494488
(TP-A,-B)<(TP-C)<(TP-E)	10	65	61	992	0.0218226
(TP-A,-B)<(TP-E)<(TP-C)	0	75	15	1038	0.616804
(TP-C)<(TP-A,-B)<(TP-E)	0	75	6	1047	1
(TP-C)<(TP-E)<(TP-A,-B)	0	75	2	1051	1
(TP-E)<(TP-A,-B)<(TP-C)	0	75	16	1037	0.618434
(TP-E)<(TP-C)<(TP-A,-B)	0	75	7	1046	1
(TP-A,-C)<(TP-B)<(TP-E)	1	74	9	1044	0.498869
(TP-A,-C)<(TP-E)<(TP-B)	0	75	7	1046	1
(TP-B)<(TP-A,-C)<(TP-E)	4	71	42	1011	0.540748
(TP-B)<(TP-E)<(TP-A,-C)	0	75	1	1052	1
(TP-E)<(TP-A,-C)<(TP-B)	1	74	26	1027	1
(TP-E)<(TP-B)<(TP-A,-C)	0	75	4	1049	1
(TP-A,-E)<(TP-B)<(TP-C)	1	74	81	972	0.0366728
(TP-A,-E)<(TP-C)<(TP-B)	2	73	76	977	0.160397
(TP-B)<(TP-C)<(TP-A,-E)	0	75	5	1048	1
(TP-C)<(TP-B)<(TP-A,-E)	0	75	3	1050	1
(TP-B,-C)<(TP-A)<(TP-E)	15	60	54	999	1.76708e-05
(TP-B,-C)<(TP-E)<(TP-A)	8	67	74	979	0.246656
(TP-A)<(TP-B,-C)<(TP-E)	3	72	35	1018	0.73586
(TP-A)<(TP-E)<(TP-B,-C)	0	75	32	1021	0.265204
(TP-E)<(TP-B,-C)<(TP-A)	1	74	23	1030	1
(TP-E)<(TP-A)<(TP-B,-C)	0	75	9	1044	1
(TP-B,-E)<(TP-A)<(TP-C)	0	75	1	1052	1
(TP-B,-E)<(TP-C)<(TP-A)	0	75	21	1032	0.391464
(TP-A)<(TP-B,-E)<(TP-C)	2	73	78	975	0.160692
(TP-A)<(TP-C)<(TP-B,-E)	0	75	9	1044	1
(TP-C)<(TP-B,-E)<(TP-A)	4	71	23	1030	0.0987192
(TP-C)<(TP-A)<(TP-B,-E)	1	74	1	1052	0.128613
(TP-C,-E)<(TP-A)<(TP-B)	2	73	16	1037	0.338977
(TP-C,-E)<(TP-B)<(TP-A)	1	74	48	1005	0.248454
(TP-A)<(TP-C,-E)<(TP-B)	2	73	38	1015	1
(TP-A)<(TP-B)<(TP-C,-E)	0	75	15	1038	0.616804
(TP-B)<(TP-C,-E)<(TP-A)	2	73	11	1042	0.212166
down-regulated genes with GA in young flower buds
	Z1	Z2	Z3	Z4	Fisher's_test
(TP-A,-B,-C)<(TP-E)	3	41	21	1063	0.0632606
(TP-E)<(TP-A,-B,-C)	0	44	1	1083	1
(TP-A,-B,-E)<(TP-C)	0	44	13	1071	1
(TP-A,-C,-E)<(TP-B)	1	43	8	1076	0.301902
(TP-B)<(TP-A,-C,-E)	0	44	1	1083	1
(TP-B,-C,-E)<(TP-A)	0	44	14	1070	1
(TP-A)<(TP-B,-C,-E)	0	44	5	1079	1
(TP-A,-B)<(TP-C,-E)	0	44	15	1069	1
(TP-C,-E)<(TP-A,-B)	0	44	11	1073	1
(TP-A,-C)<(TP-B,-E)	0	44	10	1074	1
(TP-B,-E)<(TP-A,-C)	0	44	6	1078	1
(TP-A,-E)<(TP-B,-C)	1	43	78	1006	0.360283
(TP-B,-C)<(TP-A,-E)	4	40	27	1057	0.0293616
(TP-A,-B)<(TP-C)<(TP-E)	1	43	70	1014	0.518588
(TP-A,-B)<(TP-E)<(TP-C)	0	44	15	1069	1
(TP-C)<(TP-A,-B)<(TP-E)	0	44	6	1078	1
(TP-C)<(TP-E)<(TP-A,-B)	0	44	2	1082	1
(TP-E)<(TP-A,-B)<(TP-C)	0	44	16	1068	1
(TP-E)<(TP-C)<(TP-A,-B)	0	44	7	1077	1
(TP-A,-C)<(TP-B)<(TP-E)	0	44	10	1074	1
(TP-A,-C)<(TP-E)<(TP-B)	1	43	6	1078	0.243669
(TP-B)<(TP-A,-C)<(TP-E)	8	36	38	1046	0.000240376
(TP-B)<(TP-E)<(TP-A,-C)	0	44	1	1083	1
(TP-E)<(TP-A,-C)<(TP-B)	0	44	27	1057	0.621382
(TP-E)<(TP-B)<(TP-A,-C)	0	44	4	1080	1
(TP-A,-E)<(TP-B)<(TP-C)	0	44	82	1002	0.0688618
(TP-A,-E)<(TP-C)<(TP-B)	1	43	77	1007	0.359018
(TP-B)<(TP-C)<(TP-A,-E)	0	44	5	1079	1
(TP-C)<(TP-B)<(TP-A,-E)	0	44	3	1081	1
(TP-B,-C)<(TP-A)<(TP-E)	1	43	68	1016	0.514603
(TP-B,-C)<(TP-E)<(TP-A)	6	38	76	1008	0.127007
(TP-A)<(TP-B,-C)<(TP-E)	2	42	36	1048	0.656904
(TP-A)<(TP-E)<(TP-B,-C)	0	44	32	1052	0.632448
(TP-E)<(TP-B,-C)<(TP-A)	4	40	20	1064	0.0121022
(TP-E)<(TP-A)<(TP-B,-C)	1	43	8	1076	0.301902
(TP-B,-E)<(TP-A)<(TP-C)	0	44	1	1083	1
(TP-B,-E)<(TP-C)<(TP-A)	2	42	19	1065	0.195964
(TP-A)<(TP-B,-E)<(TP-C)	1	43	79	1005	0.361801
(TP-A)<(TP-C)<(TP-B,-E)	0	44	9	1075	1
(TP-C)<(TP-B,-E)<(TP-A)	1	43	26	1058	1
(TP-C)<(TP-A)<(TP-B,-E)	0	44	2	1082	1
(TP-C,-E)<(TP-A)<(TP-B)	1	43	17	1067	0.5141
(TP-C,-E)<(TP-B)<(TP-A)	3	41	46	1038	0.434249
(TP-A)<(TP-C,-E)<(TP-B)	1	43	39	1045	1
(TP-A)<(TP-B)<(TP-C,-E)	0	44	15	1069	1
(TP-B)<(TP-C,-E)<(TP-A)	1	43	12	1072	0.405524
down-regulated genes under carbon limitation condition
	Z1	Z2	Z3	Z4	Fisher's_test
(TP-A,-B,-C)<(TP-E)	0	102	24	1002	0.158397
(TP-E)<(TP-A,-B,-C)	0	102	1	1025	1
(TP-A,-B,-E)<(TP-C)	0	102	13	1013	0.621214
(TP-A,-C,-E)<(TP-B)	1	101	8	1018	0.575225
(TP-B)<(TP-A,-C,-E)	1	101	0	1026	0.0904255
(TP-B,-C,-E)<(TP-A)	0	102	14	1012	0.629027
(TP-A)<(TP-B,-C,-E)	1	101	4	1022	0.377976
(TP-A,-B)<(TP-C,-E)	2	100	13	1013	0.638566
(TP-C,-E)<(TP-A,-B)	2	100	9	1017	0.261729
(TP-A,-C)<(TP-B,-E)	1	101	9	1017	1
(TP-B,-E)<(TP-A,-C)	2	100	4	1022	0.0954889
(TP-A,-E)<(TP-B,-C)	5	97	74	952	0.540202
(TP-B,-C)<(TP-A,-E)	1	101	30	996	0.352928
(TP-A,-B)<(TP-C)<(TP-E)	5	97	66	960	0.672032
(TP-A,-B)<(TP-E)<(TP-C)	2	100	13	1013	0.638566
(TP-C)<(TP-A,-B)<(TP-E)	0	102	6	1020	1
(TP-C)<(TP-E)<(TP-A,-B)	0	102	2	1024	1
(TP-E)<(TP-A,-B)<(TP-C)	3	99	13	1013	0.169909
(TP-E)<(TP-C)<(TP-A,-B)	3	99	4	1022	0.0192024
(TP-A,-C)<(TP-B)<(TP-E)	0	102	10	1016	0.612805
(TP-A,-C)<(TP-E)<(TP-B)	1	101	6	1020	0.485884
(TP-B)<(TP-A,-C)<(TP-E)	3	99	43	983	0.792175
(TP-B)<(TP-E)<(TP-A,-C)	0	102	1	1025	1
(TP-E)<(TP-A,-C)<(TP-B)	4	98	23	1003	0.29734
(TP-E)<(TP-B)<(TP-A,-C)	1	101	3	1023	0.315895
(TP-A,-E)<(TP-B)<(TP-C)	12	90	70	956	0.0725862
(TP-A,-E)<(TP-C)<(TP-B)	6	96	72	954	0.838234
(TP-B)<(TP-C)<(TP-A,-E)	0	102	5	1021	1
(TP-C)<(TP-B)<(TP-A,-E)	0	102	3	1023	1
(TP-B,-C)<(TP-A)<(TP-E)	3	99	66	960	0.196173
(TP-B,-C)<(TP-E)<(TP-A)	13	89	69	957	0.0420588
(TP-A)<(TP-B,-C)<(TP-E)	2	100	36	990	0.570416
(TP-A)<(TP-E)<(TP-B,-C)	2	100	30	996	0.761721
(TP-E)<(TP-B,-C)<(TP-A)	1	101	23	1003	0.716735
(TP-E)<(TP-A)<(TP-B,-C)	2	100	7	1019	0.192176
(TP-B,-E)<(TP-A)<(TP-C)	0	102	1	1025	1
(TP-B,-E)<(TP-C)<(TP-A)	1	101	20	1006	0.713599
(TP-A)<(TP-B,-E)<(TP-C)	15	87	65	961	0.00397887
(TP-A)<(TP-C)<(TP-B,-E)	0	102	9	1017	1
(TP-C)<(TP-B,-E)<(TP-A)	0	102	27	999	0.163925
(TP-C)<(TP-A)<(TP-B,-E)	0	102	2	1024	1
(TP-C,-E)<(TP-A)<(TP-B)	1	101	17	1009	1
(TP-C,-E)<(TP-B)<(TP-A)	4	98	45	981	1
(TP-A)<(TP-C,-E)<(TP-B)	2	100	38	988	0.572672
(TP-A)<(TP-B)<(TP-C,-E)	0	102	15	1011	0.386311
(TP-B)<(TP-C,-E)<(TP-A)	0	102	13	1013	0.621214
up-regulated genes after the addition of sucrose under carbon limitation condition
	Z1	Z2	Z3	Z4	Fisher's_test
(TP-A,-B,-C)<(TP-E)	2	211	22	893	0.288689
(TP-E)<(TP-A,-B,-C)	0	213	1	914	1
(TP-A,-B,-E)<(TP-C)	0	213	13	902	0.144506
(TP-A,-C,-E)<(TP-B)	1	212	8	907	1
(TP-B)<(TP-A,-C,-E)	0	213	1	914	1
(TP-B,-C,-E)<(TP-A)	1	212	13	902	0.48882
(TP-A)<(TP-B,-C,-E)	0	213	5	910	0.590275
(TP-A,-B)<(TP-C,-E)	4	209	11	904	0.502379
(TP-C,-E)<(TP-A,-B)	1	212	10	905	0.700381
(TP-A,-C)<(TP-B,-E)	2	211	8	907	1
(TP-B,-E)<(TP-A,-C)	2	211	4	911	0.317145
(TP-A,-E)<(TP-B,-C)	17	196	62	853	0.551006
(TP-B,-C)<(TP-A,-E)	4	209	27	888	0.490419
(TP-A,-B)<(TP-C)<(TP-E)	15	198	56	859	0.638309
(TP-A,-B)<(TP-E)<(TP-C)	3	210	12	903	1
(TP-C)<(TP-A,-B)<(TP-E)	1	212	5	910	1
(TP-C)<(TP-E)<(TP-A,-B)	0	213	2	913	1
(TP-E)<(TP-A,-B)<(TP-C)	3	210	13	902	1
(TP-E)<(TP-C)<(TP-A,-B)	3	210	4	911	0.128739
(TP-A,-C)<(TP-B)<(TP-E)	2	211	8	907	1
(TP-A,-C)<(TP-E)<(TP-B)	0	213	7	908	0.358827
(TP-B)<(TP-A,-C)<(TP-E)	5	208	41	874	0.181314
(TP-B)<(TP-E)<(TP-A,-C)	0	213	1	914	1
(TP-E)<(TP-A,-C)<(TP-B)	6	207	21	894	0.621282
(TP-E)<(TP-B)<(TP-A,-C)	1	212	3	912	0.567577
(TP-A,-E)<(TP-B)<(TP-C)	27	186	55	860	0.00178665
(TP-A,-E)<(TP-C)<(TP-B)	18	195	60	855	0.367298
(TP-B)<(TP-C)<(TP-A,-E)	1	212	4	911	1
(TP-C)<(TP-B)<(TP-A,-E)	0	213	3	912	1
(TP-B,-C)<(TP-A)<(TP-E)	11	202	58	857	0.634279
(TP-B,-C)<(TP-E)<(TP-A)	17	196	65	850	0.660637
(TP-A)<(TP-B,-C)<(TP-E)	7	206	31	884	1
(TP-A)<(TP-E)<(TP-B,-C)	9	204	23	892	0.173078
(TP-E)<(TP-B,-C)<(TP-A)	1	212	23	892	0.0661937
(TP-E)<(TP-A)<(TP-B,-C)	3	210	6	909	0.383097
(TP-B,-E)<(TP-A)<(TP-C)	0	213	1	914	1
(TP-B,-E)<(TP-C)<(TP-A)	2	211	19	896	0.399912
(TP-A)<(TP-B,-E)<(TP-C)	25	188	55	860	0.00694131
(TP-A)<(TP-C)<(TP-B,-E)	0	213	9	906	0.221742
(TP-C)<(TP-B,-E)<(TP-A)	1	212	26	889	0.0439983
(TP-C)<(TP-A)<(TP-B,-E)	0	213	2	913	1
(TP-C,-E)<(TP-A)<(TP-B)	2	211	16	899	0.550915
(TP-C,-E)<(TP-B)<(TP-A)	7	206	42	873	0.46122
(TP-A)<(TP-C,-E)<(TP-B)	6	207	34	881	0.681227
(TP-A)<(TP-B)<(TP-C,-E)	2	211	13	902	0.749638
(TP-B)<(TP-C,-E)<(TP-A)	1	212	12	903	0.481586

## Sheet: Table S9
Table S9: 10 years of drought data
year.month.day	drought: evaporation - rain (mm for 30 days)
2000-02-01	-140.427
2000-02-02	-145.066
2000-02-03	-164.473
2000-02-04	-181.444
2000-02-05	-130.11
2000-02-06	-133.522
2000-02-07	-131.4
2000-02-08	-132.043
2000-02-09	-134.435
2000-02-10	-100.032
2000-02-11	-100.037
2000-02-12	-101.568
2000-02-13	-101.953
2000-02-14	-105.519
2000-02-15	-122.034
2000-02-16	-111.037
2000-02-17	-97.2752
2000-02-18	-118.372
2000-02-19	-184.011
2000-02-20	-204.116
2000-02-21	-203.855
2000-02-22	-203.942
2000-02-23	-208.68
2000-02-24	-209.862
2000-02-25	-224.738
2000-02-26	-226.505
2000-02-27	-237.265
2000-02-28	-237.261
2000-02-29	-234.922
2000-03-01	-233.896
2000-03-02	-234.959
2000-03-03	-232.176
2000-03-04	-211.003
2000-03-05	-194.974
2000-03-06	-143.888
2000-03-07	-106.895
2000-03-08	-106.472
2000-03-09	-104.99
2000-03-10	-98.8481
2000-03-11	-93.2427
2000-03-12	-92.4356
2000-03-13	-107.031
2000-03-14	-142.635
2000-03-15	-139.879
2000-03-16	-123.956
2000-03-17	-118.16
2000-03-18	-159.913
2000-03-19	-185.654
2000-03-20	-116.812
2000-03-21	-135.843
2000-03-22	-213.827
2000-03-23	-214.22
2000-03-24	-209.515
2000-03-25	-249.155
2000-03-26	-235.851
2000-03-27	-257.734
2000-03-28	-262.51
2000-03-29	-267.538
2000-03-30	-277.176
2000-03-31	-278.369
2000-04-01	-276.383
2000-04-02	-296.887
2000-04-03	-297.374
2000-04-04	-302.482
2000-04-05	-309.732
2000-04-06	-312.091
2000-04-07	-311.924
2000-04-08	-313.94
2000-04-09	-315.203
2000-04-10	-316.029
2000-04-11	-334.53
2000-04-12	-394.985
2000-04-13	-358.008
2000-04-14	-356.283
2000-04-15	-353.883
2000-04-16	-357.358
2000-04-17	-315.969
2000-04-18	-279.988
2000-04-19	-292.016
2000-04-20	-252.511
2000-04-21	-174.347
2000-04-22	-173.728
2000-04-23	-188.342
2000-04-24	-160.656
2000-04-25	-168.553
2000-04-26	-145.924
2000-04-27	-134.247
2000-04-28	-128.292
2000-04-29	-122.153
2000-04-30	-120.288
2000-05-01	-136.98
2000-05-02	-129.384
2000-05-03	-131.654
2000-05-04	-128.273
2000-05-05	-126.275
2000-05-06	-123.512
2000-05-07	-124.917
2000-05-08	-123.969
2000-05-09	-123.826
2000-05-10	-123.476
2000-05-11	-103.861
2000-05-12	-25.7846
2000-05-13	-26.3753
2000-05-14	-27.0146
2000-05-15	-26.9274
2000-05-16	-22.8281
2000-05-17	-21.3069
2000-05-18	-8.35967
2000-05-19	4.00923
2000-05-20	3.2533
2000-05-21	5.92942
2000-05-22	7.8842
2000-05-23	24.1784
2000-05-24	24.2824
2000-05-25	28.832
2000-05-26	31.7909
2000-05-27	25.3019
2000-05-28	23.5627
2000-05-29	27.4808
2000-05-30	26.2704
2000-05-31	43.4642
2000-06-01	22.4838
2000-06-02	27.0623
2000-06-03	19.2078
2000-06-04	17.7993
2000-06-05	-13.9882
2000-06-06	-23.3246
2000-06-07	-25.5863
2000-06-08	-95.9151
2000-06-09	-101.116
2000-06-10	-102.329
2000-06-11	-101.269
2000-06-12	-101.717
2000-06-13	-113.666
2000-06-14	-124.054
2000-06-15	-124.08
2000-06-16	-132.254
2000-06-17	-139.35
2000-06-18	-143.564
2000-06-19	-142.002
2000-06-20	-173.645
2000-06-21	-175.476
2000-06-22	-178.436
2000-06-23	-157.682
2000-06-24	-152.26
2000-06-25	-159.471
2000-06-26	-164.21
2000-06-27	-179.6
2000-06-28	-198.949
2000-06-29	-206.051
2000-06-30	-209.198
2000-07-01	-173.46
2000-07-02	-174.019
2000-07-03	-162.966
2000-07-04	-162.49
2000-07-05	-136.446
2000-07-06	-137.717
2000-07-07	-133.813
2000-07-08	-63.1142
2000-07-09	-57.9449
2000-07-10	-57.6495
2000-07-11	-59.2037
2000-07-12	-67.6535
2000-07-13	-55.9788
2000-07-14	-46.9885
2000-07-15	-48.2143
2000-07-16	-41.1887
2000-07-17	-33.6639
2000-07-18	-30.6105
2000-07-19	-31.606
2000-07-20	-13.3178
2000-07-21	-13.6925
2000-07-22	-12.9979
2000-07-23	-15.4545
2000-07-24	-16.1154
2000-07-25	-14.7271
2000-07-26	-34.1419
2000-07-27	-16.4808
2000-07-28	3.01207
2000-07-29	9.17985
2000-07-30	10.9674
2000-07-31	7.2814
2000-08-01	-8.68087
2000-08-02	-12.2404
2000-08-03	-10.2562
2000-08-04	-2.62695
2000-08-05	8.08162
2000-08-06	6.66824
2000-08-07	6.66824
2000-08-08	5.66824
2000-08-09	5.66824
2000-08-10	-8.83176
2000-08-11	-0.331763
2000-08-12	-0.331763
2000-08-13	-3.33176
2000-08-14	-4.33176
2000-08-15	-5.83176
2000-08-16	-6.33176
2000-08-17	-53.3318
2000-08-18	-53.3318
2000-08-19	-41.8318
2000-08-20	-54.3318
2000-08-21	-54.3318
2000-08-22	-52.3318
2000-08-23	-52.3318
2000-08-24	-48.8318
2000-08-25	-40.8318
2000-08-26	-40.8318
2000-08-27	-40.8318
2000-08-28	-39.3318
2000-08-29	-40.3318
2000-08-30	-36.8318
2000-08-31	-21.8318
2000-09-01	-18.8318
2000-09-02	-20.3318
2000-09-03	-20.3318
2000-09-04	-30.8318
2000-09-05	-32.8318
2000-09-06	-32.2731
2000-09-07	-30.554
2000-09-08	-30.5305
2000-09-09	-15.4254
2000-09-10	-17.9802
2000-09-11	-19.949
2000-09-12	-15.1305
2000-09-13	-17.3064
2000-09-14	-14.3672
2000-09-15	-13.0052
2000-09-16	30.2127
2000-09-17	29.3162
2000-09-18	12.6609
2000-09-19	22.0749
2000-09-20	15.2564
2000-09-21	9.19189
2000-09-22	-8.30996
2000-09-23	-7.50723
2000-09-24	13.8164
2000-09-25	9.238
2000-09-26	5.39629
2000-09-27	7.03378
2000-09-28	-1.64815
2000-09-29	-20.7966
2000-09-30	-24.8732
2000-10-01	-30.3403
2000-10-02	-28.0575
2000-10-03	-56.9146
2000-10-04	-91.4246
2000-10-05	-132.517
2000-10-06	-165.429
2000-10-07	-165.812
2000-10-08	-176.619
2000-10-09	-187.982
2000-10-10	-186.714
2000-10-11	-189.807
2000-10-12	-190.305
2000-10-13	-185.081
2000-10-14	-186.405
2000-10-15	-189.762
2000-10-16	-205.945
2000-10-17	-210.09
2000-10-18	-196.806
2000-10-19	-205.763
2000-10-20	-198.286
2000-10-21	-196.551
2000-10-22	-188.381
2000-10-23	-218.922
2000-10-24	-216.057
2000-10-25	-228.586
2000-10-26	-243.282
2000-10-27	-253.955
2000-10-28	-245.866
2000-10-29	-228.021
2000-10-30	-223.3
2000-10-31	-218.725
2000-11-01	-216.008
2000-11-02	-187.151
2000-11-03	-143.141
2000-11-04	-101.049
2000-11-05	-68.6953
2000-11-06	-70.531
2000-11-07	-59.7474
2000-11-08	-49.2032
2000-11-09	-61.6883
2000-11-10	-95.9806
2000-11-11	-104.493
2000-11-12	-106.056
2000-11-13	-106.783
2000-11-14	-108.006
2000-11-15	-91.1681
2000-11-16	-92.6012
2000-11-17	-92.3678
2000-11-18	-80.8571
2000-11-19	-82.6847
2000-11-20	-93.3006
2000-11-21	-97.7912
2000-11-22	-79.5945
2000-11-23	-85.1131
2000-11-24	-82.1324
2000-11-25	-63.6709
2000-11-26	-55.1887
2000-11-27	-67.9155
2000-11-28	-66.2929
2000-11-29	-91.6731
2000-11-30	-102.528
2000-12-01	-102.949
2000-12-02	-110.417
2000-12-03	-124.958
2000-12-04	-149.939
2000-12-05	-152.069
2000-12-06	-154.744
2000-12-07	-156.19
2000-12-08	-154.99
2000-12-09	-140.725
2000-12-10	-101.33
2000-12-11	-93.0554
2000-12-12	-93.8603
2000-12-13	-93.4769
2000-12-14	-101.015
2000-12-15	-97.5974
2000-12-16	-90.6583
2000-12-17	-87.4046
2000-12-18	-88.9096
2000-12-19	-89.1981
2000-12-20	-85.6249
2000-12-21	-81.4602
2000-12-22	-70.1283
2000-12-23	-65.0026
2000-12-24	-56.8358
2000-12-25	-82.3496
2000-12-26	-94.7196
2000-12-27	-94.2225
2000-12-28	-98.7258
2000-12-29	-74.6917
2000-12-30	-72.4137
2000-12-31	-98.289
2001-01-01	-91.6472
2001-01-02	-75.6369
2001-01-03	-50.1182
2001-01-04	-74.8535
2001-01-05	-94.6173
2001-01-06	-94.3051
2001-01-07	-98.895
2001-01-08	-102.099
2001-01-09	-110.861
2001-01-10	-118.041
2001-01-11	-137.343
2001-01-12	-163.619
2001-01-13	-282.567
2001-01-14	-286.066
2001-01-15	-287.539
2001-01-16	-288.033
2001-01-17	-394.165
2001-01-18	-393.243
2001-01-19	-399.557
2001-01-20	-389.869
2001-01-21	-394.48
2001-01-22	-396.111
2001-01-23	-389.415
2001-01-24	-367.273
2001-01-25	-355.691
2001-01-26	-368.03
2001-01-27	-366.643
2001-01-28	-369.396
2001-01-29	-500.983
2001-01-30	-482.909
2001-01-31	-484.291
2001-02-01	-513.736
2001-02-02	-513.344
2001-02-03	-486.87
2001-02-04	-471.776
2001-02-05	-470.958
2001-02-06	-468.266
2001-02-07	-467.652
2001-02-08	-483.11
2001-02-09	-489.4
2001-02-10	-477.818
2001-02-11	-487.582
2001-02-12	-358.077
2001-02-13	-402.927
2001-02-14	-408.077
2001-02-15	-407.663
2001-02-16	-299.544
2001-02-17	-304.417
2001-02-18	-287.923
2001-02-19	-297.157
2001-02-20	-291.92
2001-02-21	-287.124
2001-02-22	-287.627
2001-02-23	-286.61
2001-02-24	-286.99
2001-02-25	-260.002
2001-02-26	-257.745
2001-02-27	-256.291
2001-02-28	-115.822
2001-03-01	-151.423
2001-03-02	-179.084
2001-03-03	-175.747
2001-03-04	-183.27
2001-03-05	-186.644
2001-03-06	-178.66
2001-03-07	-179.153
2001-03-08	-178.246
2001-03-09	-179.316
2001-03-10	-154.069
2001-03-11	-157.316
2001-03-12	-176.885
2001-03-13	-141.773
2001-03-14	-142.158
2001-03-15	-94.3222
2001-03-16	-87.7533
2001-03-17	-99.095
2001-03-18	-112.149
2001-03-19	-106.452
2001-03-20	-105.315
2001-03-21	-100.611
2001-03-22	-99.5738
2001-03-23	-100.026
2001-03-24	-101.92
2001-03-25	-99.3973
2001-03-26	-96.727
2001-03-27	-99.5468
2001-03-28	-98.4026
2001-03-29	-95.8682
2001-03-30	-95.8783
2001-03-31	-58.3754
2001-04-01	-33.1992
2001-04-02	-5.94775
2001-04-03	-34.2733
2001-04-04	-29.9519
2001-04-05	-28.0498
2001-04-06	-36.0052
2001-04-07	-39.3254
2001-04-08	-36.2528
2001-04-09	-38.0152
2001-04-10	-22.4866
2001-04-11	5.7579
2001-04-12	6.54593
2001-04-13	7.92988
2001-04-14	-0.0359228
2001-04-15	-0.79933
2001-04-16	10.6851
2001-04-17	18.5365
2001-04-18	19.2351
2001-04-19	-5.67606
2001-04-20	-0.957759
2001-04-21	-14.0089
2001-04-22	-12.5996
2001-04-23	-12.9344
2001-04-24	-26.3077
2001-04-25	-36.5317
2001-04-26	-34.2418
2001-04-27	-44.0118
2001-04-28	-47.2174
2001-04-29	-48.8688
2001-04-30	-45.2349
2001-05-01	-40.7996
2001-05-02	-64.4572
2001-05-03	-29.0131
2001-05-04	-28.251
2001-05-05	-88.6647
2001-05-06	-78.1512
2001-05-07	-75.3929
2001-05-08	-74.7474
2001-05-09	-85.6226
2001-05-10	-87.618
2001-05-11	-87.795
2001-05-12	-88.5161
2001-05-13	-88.8792
2001-05-14	-79.7768
2001-05-15	-78.0998
2001-05-16	-91.2531
2001-05-17	-85.4537
2001-05-18	-118.389
2001-05-19	-94.2217
2001-05-20	-94.4751
2001-05-21	-83.2594
2001-05-22	-94.3994
2001-05-23	-91.9611
2001-05-24	-78.482
2001-05-25	-69.1495
2001-05-26	-69.5412
2001-05-27	-60.4279
2001-05-28	-57.317
2001-05-29	-60.0462
2001-05-30	-113.911
2001-05-31	-113.8
2001-06-01	-92.4482
2001-06-02	-91.0356
2001-06-03	-110.412
2001-06-04	-50.8822
2001-06-05	-56.7354
2001-06-06	-57.4783
2001-06-07	-59.2568
2001-06-08	-53.0068
2001-06-09	-63.8805
2001-06-10	-70.1121
2001-06-11	-72.2638
2001-06-12	-72.6513
2001-06-13	-76.6129
2001-06-14	-83.1348
2001-06-15	-70.3042
2001-06-16	-75.7454
2001-06-17	-43.666
2001-06-18	-51.1383
2001-06-19	-87.4058
2001-06-20	-116.638
2001-06-21	-118.85
2001-06-22	-118.288
2001-06-23	-117.794
2001-06-24	-117.398
2001-06-25	-115.42
2001-06-26	-115.11
2001-06-27	-121.019
2001-06-28	-116.021
2001-06-29	-68.7775
2001-06-30	-87.7313
2001-07-01	-86.1927
2001-07-02	-86.5542
2001-07-03	-69.2894
2001-07-04	-68.636
2001-07-05	-63.5772
2001-07-06	-60.4526
2001-07-07	-57.2553
2001-07-08	-50.8038
2001-07-09	-35.9681
2001-07-10	-28.2656
2001-07-11	-24.1928
2001-07-12	-23.2367
2001-07-13	-19.7128
2001-07-14	-20.7073
2001-07-15	-20.1215
2001-07-16	-34.2922
2001-07-17	-33.642
2001-07-18	-25.3362
2001-07-19	11.7879
2001-07-20	41.5988
2001-07-21	54.5283
2001-07-22	37.3767
2001-07-23	36.5559
2001-07-24	31.2883
2001-07-25	28.1489
2001-07-26	5.90475
2001-07-27	11.9072
2001-07-28	11.0917
2001-07-29	14.4628
2001-07-30	34.7466
2001-07-31	33.9843
2001-08-01	10.4849
2001-08-02	6.92384
2001-08-03	0.501015
2001-08-04	-33.7958
2001-08-05	-34.946
2001-08-06	-36.868
2001-08-07	-38.0581
2001-08-08	-39.6766
2001-08-09	-43.0853
2001-08-10	-45.2879
2001-08-11	-44.2041
2001-08-12	-44.3583
2001-08-13	-38.5696
2001-08-14	-38.5413
2001-08-15	-20.2459
2001-08-16	-21.9206
2001-08-17	-21.7381
2001-08-18	-22.4827
2001-08-19	-23.4916
2001-08-20	-25.1684
2001-08-21	-9.44057
2001-08-22	-8.29473
2001-08-23	-1.99143
2001-08-24	-0.790384
2001-08-25	22.5823
2001-08-26	22.2364
2001-08-27	24.2273
2001-08-28	31.5758
2001-08-29	32.1415
2001-08-30	26.7969
2001-08-31	51.0925
2001-09-01	46.6212
2001-09-02	53.7682
2001-09-03	87.3883
2001-09-04	87.4593
2001-09-05	87.6215
2001-09-06	83.9393
2001-09-07	82.0818
2001-09-08	80.4927
2001-09-09	63.7679
2001-09-10	62.382
2001-09-11	60.1893
2001-09-12	61.7086
2001-09-13	60.0253
2001-09-14	61.9141
2001-09-15	62.2976
2001-09-16	62.3643
2001-09-17	7.49125
2001-09-18	8.29413
2001-09-19	9.35226
2001-09-20	7.97113
2001-09-21	-5.7382
2001-09-22	-9.24675
2001-09-23	-10.153
2001-09-24	-11.7666
2001-09-25	-11.2836
2001-09-26	-13.9149
2001-09-27	-15.0047
2001-09-28	-21.7566
2001-09-29	-17.6606
2001-09-30	-20.0926
2001-10-01	-26.4845
2001-10-02	-30.4877
2001-10-03	-67.4244
2001-10-04	-67.4843
2001-10-05	-76.347
2001-10-06	-74.5793
2001-10-07	-80.4052
2001-10-08	-90.5266
2001-10-09	-123.676
2001-10-10	-123.179
2001-10-11	-129.063
2001-10-12	-201.997
2001-10-13	-208.736
2001-10-14	-209.618
2001-10-15	-209.331
2001-10-16	-209.945
2001-10-17	-171.752
2001-10-18	-170.755
2001-10-19	-200.69
2001-10-20	-210.249
2001-10-21	-218.149
2001-10-22	-214.519
2001-10-23	-217.633
2001-10-24	-223.848
2001-10-25	-225.511
2001-10-26	-248.36
2001-10-27	-270.314
2001-10-28	-267.47
2001-10-29	-268.473
2001-10-30	-276.162
2001-10-31	-281.946
2001-11-01	-301.178
2001-11-02	-265.223
2001-11-03	-310.957
2001-11-04	-302.85
2001-11-05	-308.432
2001-11-06	-309.284
2001-11-07	-297.816
2001-11-08	-247.198
2001-11-09	-248.929
2001-11-10	-241.171
2001-11-11	-169.409
2001-11-12	-161.051
2001-11-13	-164.229
2001-11-14	-164.486
2001-11-15	-168.04
2001-11-16	-155.454
2001-11-17	-156.363
2001-11-18	-150.846
2001-11-19	-157.608
2001-11-20	-138.508
2001-11-21	-199.701
2001-11-22	-238.408
2001-11-23	-240.609
2001-11-24	-266.909
2001-11-25	-254.176
2001-11-26	-233.012
2001-11-27	-230.855
2001-11-28	-232.575
2001-11-29	-225.818
2001-11-30	-272.676
2001-12-01	-251.889
2001-12-02	-262.825
2001-12-03	-219.472
2001-12-04	-219.778
2001-12-05	-212.846
2001-12-06	-209.202
2001-12-07	-241.002
2001-12-08	-244.378
2001-12-09	-243.204
2001-12-10	-243.859
2001-12-11	-249.641
2001-12-12	-250.175
2001-12-13	-249.557
2001-12-14	-248.583
2001-12-15	-244.867
2001-12-16	-241.728
2001-12-17	-243.108
2001-12-18	-218.669
2001-12-19	-224.789
2001-12-20	-225.852
2001-12-21	-175.794
2001-12-22	-136.405
2001-12-23	-144.855
2001-12-24	-120.164
2001-12-25	-110.913
2001-12-26	-112.511
2001-12-27	-116.999
2001-12-28	-112.918
2001-12-29	-112.416
2001-12-30	-43.877
2001-12-31	-46.1965
2002-01-01	-35.6979
2002-01-02	-83.6217
2002-01-03	-110.823
2002-01-04	-111.942
2002-01-05	-107.991
2002-01-06	-74.5946
2002-01-07	-119.83
2002-01-08	-146.047
2002-01-09	-147.647
2002-01-10	-142.025
2002-01-11	-143.308
2002-01-12	-141.917
2002-01-13	-142.467
2002-01-14	-143.177
2002-01-15	-142.001
2002-01-16	-165.313
2002-01-17	-190.187
2002-01-18	-165.738
2002-01-19	-165.441
2002-01-20	-155.849
2002-01-21	-154.149
2002-01-22	-137.313
2002-01-23	-135.433
2002-01-24	-133.325
2002-01-25	-130.763
2002-01-26	-126.194
2002-01-27	-126.116
2002-01-28	-124.498
2002-01-29	-125.128
2002-01-30	-122.538
2002-01-31	-123.082
2002-02-01	-74.512
2002-02-02	-57.3531
2002-02-03	-63.225
2002-02-04	-64.0808
2002-02-05	-64.2489
2002-02-06	-15.2165
2002-02-07	11.1369
2002-02-08	13.098
2002-02-09	13.0407
2002-02-10	14.5492
2002-02-11	12.8795
2002-02-12	12.7513
2002-02-13	8.55451
2002-02-14	5.30246
2002-02-15	28.5493
2002-02-16	51.2605
2002-02-17	50.845
2002-02-18	51.724
2002-02-19	36.7692
2002-02-20	33.5675
2002-02-21	33.9625
2002-02-22	17.9592
2002-02-23	15.3591
2002-02-24	1.02848
2002-02-25	1.11531
2002-02-26	-18.781
2002-02-27	-22.7845
2002-02-28	-25.9423
2002-03-01	-28.4703
2002-03-02	-27.794
2002-03-03	-26.8201
2002-03-04	-15.0748
2002-03-05	-7.50526
2002-03-06	-7.72257
2002-03-07	-9.08194
2002-03-08	-8.21605
2002-03-09	-8.35948
2002-03-10	-8.67514
2002-03-11	-9.04358
2002-03-12	-12.2959
2002-03-13	-11.2208
2002-03-14	-25.0977
2002-03-15	-19.8153
2002-03-16	-16.2392
2002-03-17	-17.0913
2002-03-18	-15.6583
2002-03-19	-14.808
2002-03-20	-14.8081
2002-03-21	-75.6199
2002-03-22	-71.2196
2002-03-23	-70.7718
2002-03-24	-53.5417
2002-03-25	-51.7744
2002-03-26	-115.122
2002-03-27	-114.497
2002-03-28	-107.762
2002-03-29	-107.917
2002-03-30	-109.627
2002-03-31	-199.874
2002-04-01	-198.967
2002-04-02	-203.49
2002-04-03	-212.451
2002-04-04	-211.775
2002-04-05	-237.966
2002-04-06	-234.91
2002-04-07	-251.281
2002-04-08	-249.724
2002-04-09	-249.089
2002-04-10	-247.5
2002-04-11	-244.027
2002-04-12	-242.862
2002-04-13	-233.715
2002-04-14	-232.989
2002-04-15	-274.804
2002-04-16	-271.426
2002-04-17	-271.529
2002-04-18	-271.538
2002-04-19	-270.103
2002-04-20	-195.027
2002-04-21	-193.444
2002-04-22	-207.973
2002-04-23	-207.895
2002-04-24	-205.824
2002-04-25	-152.883
2002-04-26	-154.391
2002-04-27	-141.693
2002-04-28	-137.54
2002-04-29	-132.662
2002-04-30	-73.3555
2002-05-01	-90.2777
2002-05-02	-87.5832
2002-05-03	-80.0474
2002-05-04	-84.3084
2002-05-05	-55.1456
2002-05-06	-61.5627
2002-05-07	-64.6666
2002-05-08	-76.6464
2002-05-09	-81.5033
2002-05-10	-84.5043
2002-05-11	-84.0762
2002-05-12	-84.6529
2002-05-13	-90.3632
2002-05-14	-90.3268
2002-05-15	-47.5735
2002-05-16	-50.3325
2002-05-17	-49.7115
2002-05-18	-51.3822
2002-05-19	-50.7095
2002-05-20	-48.521
2002-05-21	-50.7052
2002-05-22	-42.3704
2002-05-23	-43.9715
2002-05-24	-46.8923
2002-05-25	-22.4475
2002-05-26	-21.2811
2002-05-27	-19.986
2002-05-28	-19.3048
2002-05-29	-20.8139
2002-05-30	13.7698
2002-05-31	29.8701
2002-06-01	18.5049
2002-06-02	20.4806
2002-06-03	23.5273
2002-06-04	14.853
2002-06-05	21.3872
2002-06-06	40.4994
2002-06-07	51.0013
2002-06-08	56.1199
2002-06-09	55.4698
2002-06-10	56.0354
2002-06-11	56.1623
2002-06-12	64.5695
2002-06-13	44.8745
2002-06-14	24.9149
2002-06-15	17.4614
2002-06-16	18.1569
2002-06-17	5.25754
2002-06-18	1.10602
2002-06-19	-2.29266
2002-06-20	-1.01106
2002-06-21	5.38793
2002-06-22	6.14711
2002-06-23	8.09609
2002-06-24	8.54442
2002-06-25	8.91853
2002-06-26	8.25016
2002-06-27	8.94326
2002-06-28	10.6899
2002-06-29	8.07233
2002-06-30	9.37081
2002-07-01	19.4132
2002-07-02	-26.4215
2002-07-03	-25.4679
2002-07-04	-18.6609
2002-07-05	-18.9727
2002-07-06	-17.6707
2002-07-07	-15.8959
2002-07-08	-16.1798
2002-07-09	-12.643
2002-07-10	-13.369
2002-07-11	-12.3366
2002-07-12	-19.706
2002-07-13	-58.6124
2002-07-14	-40.0955
2002-07-15	-30.4551
2002-07-16	-29.862
2002-07-17	-38.1741
2002-07-18	-34.0733
2002-07-19	-47.7566
2002-07-20	-47.0696
2002-07-21	-49.4993
2002-07-22	-51.3357
2002-07-23	-50.2829
2002-07-24	-50.4367
2002-07-25	-64.7957
2002-07-26	-64.3957
2002-07-27	-66.4472
2002-07-28	-68.9212
2002-07-29	-76.2275
2002-07-30	-75.18
2002-07-31	-88.3633
2002-08-01	-42.7394
2002-08-02	-104.669
2002-08-03	-105.434
2002-08-04	-105.927
2002-08-05	-169.892
2002-08-06	-172.568
2002-08-07	-172.878
2002-08-08	-176.954
2002-08-09	-177.317
2002-08-10	-183.22
2002-08-11	-187.421
2002-08-12	-135.607
2002-08-13	-137.307
2002-08-14	-136.85
2002-08-15	-136.328
2002-08-16	-112.042
2002-08-17	-110.354
2002-08-18	-92.8838
2002-08-19	-91.3619
2002-08-20	-88.6229
2002-08-21	-91.9889
2002-08-22	-91.7715
2002-08-23	-91.8373
2002-08-24	-94.2863
2002-08-25	-120.135
2002-08-26	-119.535
2002-08-27	-131.591
2002-08-28	-123.628
2002-08-29	-136.142
2002-08-30	-117.965
2002-08-31	-151.549
2002-09-01	-92.8757
2002-09-02	-91.1306
2002-09-03	-91.9829
2002-09-04	-32.7421
2002-09-05	-31.1011
2002-09-06	-39.27
2002-09-07	-35.4121
2002-09-08	-35.8872
2002-09-09	-91.5398
2002-09-10	-78.0345
2002-09-11	-73.2487
2002-09-12	-84.9743
2002-09-13	-86.2535
2002-09-14	-89.9123
2002-09-15	-91.0257
2002-09-16	-93.2556
2002-09-17	-102.992
2002-09-18	-150.842
2002-09-19	-151.998
2002-09-20	-146.825
2002-09-21	-151.828
2002-09-22	-155.904
2002-09-23	-140.001
2002-09-24	-149.048
2002-09-25	-150.267
2002-09-26	-134.808
2002-09-27	-134.883
2002-09-28	-131.098
2002-09-29	-138.056
2002-09-30	-108.13
2002-10-01	-105.4
2002-10-02	-105.899
2002-10-03	-105.285
2002-10-04	-104.367
2002-10-05	-119.653
2002-10-06	-115.88
2002-10-07	-117.001
2002-10-08	-127.678
2002-10-09	-65.8669
2002-10-10	-116.641
2002-10-11	-120.71
2002-10-12	-108.188
2002-10-13	-113.449
2002-10-14	-112.293
2002-10-15	-113.973
2002-10-16	-114.811
2002-10-17	-109.244
2002-10-18	-67.8029
2002-10-19	-67.056
2002-10-20	-67.1109
2002-10-21	-65.4047
2002-10-22	-107.165
2002-10-23	-113.79
2002-10-24	-83.7363
2002-10-25	-82.0879
2002-10-26	-97.5946
2002-10-27	-101.218
2002-10-28	-107.974
2002-10-29	-109.944
2002-10-30	-106.648
2002-10-31	-105.256
2002-11-01	-105.209
2002-11-02	-105.947
2002-11-03	-105.114
2002-11-04	-95.7999
2002-11-05	-93.5777
2002-11-06	-93.8283
2002-11-07	-105.249
2002-11-08	-106.896
2002-11-09	-58.5516
2002-11-10	-53.4155
2002-11-11	-64.5272
2002-11-12	-64.2511
2002-11-13	-64.602
2002-11-14	-70.2982
2002-11-15	-91.1751
2002-11-16	-88.8497
2002-11-17	-107.195
2002-11-18	-108.885
2002-11-19	-122.291
2002-11-20	-147.577
2002-11-21	-146.79
2002-11-22	-155.521
2002-11-23	-178.644
2002-11-24	-207.478
2002-11-25	-193.759
2002-11-26	-189.501
2002-11-27	-175.624
2002-11-28	-168.372
2002-11-29	-174.647
2002-11-30	-175.991
2002-12-01	-177.579
2002-12-02	-177.686
2002-12-03	-175.549
2002-12-04	-171.684
2002-12-05	-168.835
2002-12-06	-183.196
2002-12-07	-160.656
2002-12-08	-160.887
2002-12-09	-165.531
2002-12-10	-165.74
2002-12-11	-153.991
2002-12-12	-148.514
2002-12-13	-149.178
2002-12-14	-143.203
2002-12-15	-122.424
2002-12-16	-123.806
2002-12-17	-102.213
2002-12-18	-101.791
2002-12-19	-87.7251
2002-12-20	-60.2324
2002-12-21	-16.1208
2002-12-22	-1.6545
2002-12-23	25.9617
2002-12-24	53.9098
2002-12-25	54.0773
2002-12-26	21.3575
2002-12-27	6.57663
2002-12-28	-11.8806
2002-12-29	-11.2992
2002-12-30	-13.2918
2002-12-31	-11.8985
2003-01-01	-11.6926
2003-01-02	-18.4819
2003-01-03	-18.213
2003-01-04	-23.4698
2003-01-05	-46.3348
2003-01-06	-47.1512
2003-01-07	-54.2495
2003-01-08	-47.762
2003-01-09	-52.9264
2003-01-10	-62.1781
2003-01-11	-72.4768
2003-01-12	-126.218
2003-01-13	-145.994
2003-01-14	-180.887
2003-01-15	-204.725
2003-01-16	-204.314
2003-01-17	-203.645
2003-01-18	-204.605
2003-01-19	-206.04
2003-01-20	-206.065
2003-01-21	-204.973
2003-01-22	-205.105
2003-01-23	-205.144
2003-01-24	-204.045
2003-01-25	-170.223
2003-01-26	-155.112
2003-01-27	-137.585
2003-01-28	-133.441
2003-01-29	-132.302
2003-01-30	-208.041
2003-01-31	-222.107
2003-02-01	-215.519
2003-02-02	-214.594
2003-02-03	-209.964
2003-02-04	-172.332
2003-02-05	-171.427
2003-02-06	-169
2003-02-07	-167.993
2003-02-08	-163.136
2003-02-09	-165.857
2003-02-10	-161.497
2003-02-11	-109.017
2003-02-12	-88.0126
2003-02-13	-51.4556
2003-02-14	-25.2368
2003-02-15	-24.8432
2003-02-16	-24.4138
2003-02-17	-25.9977
2003-02-18	-24.5655
2003-02-19	-24.4595
2003-02-20	-25.4188
2003-02-21	-26.1101
2003-02-22	-27.0646
2003-02-23	-31.6443
2003-02-24	-34.7312
2003-02-25	-35.1525
2003-02-26	-34.1454
2003-02-27	-35.1107
2003-02-28	-61.7484
2003-03-01	13.2999
2003-03-02	25.1832
2003-03-03	8.72715
2003-03-04	9.11526
2003-03-05	9.7626
2003-03-06	10.4648
2003-03-07	10.7975
2003-03-08	10.7485
2003-03-09	-2.22739
2003-03-10	-0.782189
2003-03-11	10.6476
2003-03-12	16.1192
2003-03-13	18.3463
2003-03-14	17.289
2003-03-15	15.6671
2003-03-16	0.221808
2003-03-17	-5.52557
2003-03-18	-27.5248
2003-03-19	-25.282
2003-03-20	-27.044
2003-03-21	-45.1949
2003-03-22	-51.014
2003-03-23	-50.5709
2003-03-24	-51.155
2003-03-25	-46.9367
2003-03-26	-50.5146
2003-03-27	-51.69
2003-03-28	-57.5538
2003-03-29	-56.0055
2003-03-30	-29.9199
2003-03-31	-44.7601
2003-04-01	-41.7986
2003-04-02	-27.5816
2003-04-03	-31.6868
2003-04-04	-31.5672
2003-04-05	-40.9908
2003-04-06	-51.9315
2003-04-07	-45.4679
2003-04-08	-44.739
2003-04-09	-45.0476
2003-04-10	-44.4203
2003-04-11	-45.366
2003-04-12	-45.028
2003-04-13	-51.1479
2003-04-14	-50.9843
2003-04-15	-42.9372
2003-04-16	-37.8056
2003-04-17	-64.198
2003-04-18	-67.5366
2003-04-19	-95.766
2003-04-20	-76.9964
2003-04-21	-70.301
2003-04-22	-71.6714
2003-04-23	-70.4065
2003-04-24	-99.7161
2003-04-25	-92.8023
2003-04-26	-91.5819
2003-04-27	-86.7989
2003-04-28	-87.1225
2003-04-29	-86.6977
2003-04-30	-72.4448
2003-05-01	-76.4431
2003-05-02	-75.8207
2003-05-03	-71.7448
2003-05-04	-79.2412
2003-05-05	-98.3526
2003-05-06	-86.89
2003-05-07	-88.478
2003-05-08	-84.2797
2003-05-09	-94.1459
2003-05-10	-97.6509
2003-05-11	-96.9027
2003-05-12	-107.761
2003-05-13	-119.582
2003-05-14	-132.196
2003-05-15	-158.063
2003-05-16	-157.492
2003-05-17	-110.282
2003-05-18	-106.531
2003-05-19	-91.1492
2003-05-20	-90.9695
2003-05-21	-90.5157
2003-05-22	-88.4611
2003-05-23	-87.5413
2003-05-24	-59.0329
2003-05-25	-59.8793
2003-05-26	-61.2378
2003-05-27	-60.6872
2003-05-28	-60.7844
2003-05-29	-60.308
2003-05-30	-58.1386
2003-05-31	-54.6917
2003-06-01	-53.9678
2003-06-02	-53.9144
2003-06-03	-46.1836
2003-06-04	-17.0739
2003-06-05	-22.1116
2003-06-06	-20.4786
2003-06-07	-14.4018
2003-06-08	-5.19293
2003-06-09	-6.99108
2003-06-10	-31.4517
2003-06-11	-28.6054
2003-06-12	-22.6155
2003-06-13	-7.91357
2003-06-14	25.2071
2003-06-15	25.1635
2003-06-16	26.8624
2003-06-17	26.3457
2003-06-18	41.4278
2003-06-19	41.3753
2003-06-20	40.3456
2003-06-21	35.5343
2003-06-22	-0.462733
2003-06-23	-2.2077
2003-06-24	-4.95306
2003-06-25	-24.0941
2003-06-26	-23.507
2003-06-27	-47.6941
2003-06-28	-54.1782
2003-06-29	-55.5565
2003-06-30	-55.7007
2003-07-01	-54.6452
2003-07-02	-58.7583
2003-07-03	-93.6779
2003-07-04	-106.093
2003-07-05	-129.414
2003-07-06	-137.882
2003-07-07	-137.091
2003-07-08	-139.171
2003-07-09	-133.291
2003-07-10	-107.945
2003-07-11	-99.2462
2003-07-12	-88.3464
2003-07-13	-95.2772
2003-07-14	-98.1563
2003-07-15	-98.7019
2003-07-16	-98.6406
2003-07-17	-114.514
2003-07-18	-145.263
2003-07-19	-145.502
2003-07-20	-144.831
2003-07-21	-139.425
2003-07-22	-103.259
2003-07-23	-100.422
2003-07-24	-97.8532
2003-07-25	-75.6961
2003-07-26	-76.4154
2003-07-27	-50.8182
2003-07-28	-42.8855
2003-07-29	-43.9017
2003-07-30	-43.4457
2003-07-31	-43.5758
2003-08-01	-38.5338
2003-08-02	-4.62564
2003-08-03	7.65473
2003-08-04	30.2159
2003-08-05	38.5356
2003-08-06	39.7052
2003-08-07	27.7812
2003-08-08	28.8744
2003-08-09	10.9933
2003-08-10	8.37748
2003-08-11	11.4285
2003-08-12	-7.6973
2003-08-13	-13.929
2003-08-14	-29.1344
2003-08-15	-55.8422
2003-08-16	-40.3704
2003-08-17	-11.3928
2003-08-18	-15.9361
2003-08-19	-17.3479
2003-08-20	-18.0065
2003-08-21	-17.8953
2003-08-22	-18.916
2003-08-23	-18.5567
2003-08-24	-20.9471
2003-08-25	-19.8961
2003-08-26	-21.7854
2003-08-27	-28.5167
2003-08-28	-34.6616
2003-08-29	-34.9985
2003-08-30	-35.6802
2003-08-31	-65.9098
2003-09-01	-66.3512
2003-09-02	-66.9137
2003-09-03	-71.6764
2003-09-04	-71.2041
2003-09-05	-70.8761
2003-09-06	-56.1972
2003-09-07	-57.2664
2003-09-08	-39.9292
2003-09-09	-48.0013
2003-09-10	-106.962
2003-09-11	-90.4705
2003-09-12	-96.5295
2003-09-13	-83.2996
2003-09-14	-58.4236
2003-09-15	-58.9154
2003-09-16	-57.6449
2003-09-17	-54.584
2003-09-18	-52.8057
2003-09-19	-66.3555
2003-09-20	-70.3784
2003-09-21	-69.2855
2003-09-22	-67.7833
2003-09-23	-66.5797
2003-09-24	-67.558
2003-09-25	-66.9163
2003-09-26	-63.0759
2003-09-27	-55.1891
2003-09-28	-55.7
2003-09-29	-56.2379
2003-09-30	-27.5681
2003-10-01	-49.0793
2003-10-02	-51.2779
2003-10-03	-55.721
2003-10-04	-57.9202
2003-10-05	-58.2847
2003-10-06	-58.6056
2003-10-07	-60.6733
2003-10-08	-88.3835
2003-10-09	-93.3145
2003-10-10	-45.7592
2003-10-11	-38.235
2003-10-12	-40.0937
2003-10-13	-41.3978
2003-10-14	-41.4759
2003-10-15	-40.3647
2003-10-16	-40.5353
2003-10-17	-47.0724
2003-10-18	-48.4092
2003-10-19	-35.3844
2003-10-20	-40.5225
2003-10-21	-41.8598
2003-10-22	-43.6247
2003-10-23	-44.895
2003-10-24	-105.02
2003-10-25	-134.616
2003-10-26	-165.084
2003-10-27	-164.302
2003-10-28	-164.968
2003-10-29	-175.479
2003-10-30	-219.119
2003-10-31	-210.09
2003-11-01	-208.954
2003-11-02	-196.052
2003-11-03	-199.764
2003-11-04	-201.095
2003-11-05	-201.888
2003-11-06	-224.638
2003-11-07	-196.956
2003-11-08	-182.197
2003-11-09	-176.958
2003-11-10	-181.18
2003-11-11	-184.952
2003-11-12	-180.665
2003-11-13	-195.295
2003-11-14	-197.43
2003-11-15	-199.797
2003-11-16	-192.717
2003-11-17	-192.875
2003-11-18	-202.288
2003-11-19	-233.541
2003-11-20	-235.064
2003-11-21	-235.073
2003-11-22	-243.005
2003-11-23	-181.711
2003-11-24	-168.837
2003-11-25	-152.192
2003-11-26	-160.746
2003-11-27	-159.605
2003-11-28	-158.046
2003-11-29	-114.943
2003-11-30	-104.438
2003-12-01	-143.076
2003-12-02	-224.837
2003-12-03	-233.087
2003-12-04	-259.546
2003-12-05	-258.919
2003-12-06	-241.185
2003-12-07	-250.253
2003-12-08	-274.208
2003-12-09	-271.493
2003-12-10	-274.264
2003-12-11	-264.344
2003-12-12	-271.438
2003-12-13	-269.622
2003-12-14	-289.44
2003-12-15	-293.121
2003-12-16	-306.648
2003-12-17	-308.378
2003-12-18	-300.285
2003-12-19	-261.342
2003-12-20	-259.196
2003-12-21	-260.728
2003-12-22	-253.416
2003-12-23	-255.113
2003-12-24	-255.467
2003-12-25	-277.296
2003-12-26	-270.818
2003-12-27	-288.933
2003-12-28	-287.234
2003-12-29	-294.859
2003-12-30	-294.756
2003-12-31	-257.798
2004-01-01	-189.397
2004-01-02	-192.719
2004-01-03	-174.962
2004-01-04	-175.568
2004-01-05	-189.421
2004-01-06	-181.532
2004-01-07	-159.872
2004-01-08	-186.532
2004-01-09	-179.702
2004-01-10	-178.371
2004-01-11	-172.374
2004-01-12	-159.188
2004-01-13	-137.83
2004-01-14	-133.354
2004-01-15	-132.917
2004-01-16	-139.593
2004-01-17	-149.305
2004-01-18	-157.028
2004-01-19	-158.343
2004-01-20	-156.691
2004-01-21	-155.56
2004-01-22	-169.556
2004-01-23	-154.394
2004-01-24	-129.608
2004-01-25	-132.005
2004-01-26	-117.351
2004-01-27	-155.658
2004-01-28	-156.755
2004-01-29	-154.938
2004-01-30	-161.266
2004-01-31	-158.51
2004-02-01	-142.412
2004-02-02	-132.976
2004-02-03	-133.584
2004-02-04	-113.854
2004-02-05	-113.492
2004-02-06	-111.976
2004-02-07	-84.2122
2004-02-08	-109.123
2004-02-09	-108.726
2004-02-10	-112.253
2004-02-11	-112.44
2004-02-12	-113.1
2004-02-13	-112.685
2004-02-14	-101.256
2004-02-15	-93.0942
2004-02-16	-82.9204
2004-02-17	-74.8857
2004-02-18	-72.6716
2004-02-19	-72.5773
2004-02-20	-72.2664
2004-02-21	-57.3226
2004-02-22	-55.6076
2004-02-23	-43.0724
2004-02-24	-39.6563
2004-02-25	-36.708
2004-02-26	9.32151
2004-02-27	17.8836
2004-02-28	20.1208
2004-02-29	29.0492
2004-03-01	41.672
2004-03-02	41.8667
2004-03-03	32.44
2004-03-04	29.6411
2004-03-05	30.5837
2004-03-06	-54.0925
2004-03-07	-54.7022
2004-03-08	-57.0894
2004-03-09	-46.1225
2004-03-10	-78.4491
2004-03-11	-86.781
2004-03-12	-86.3798
2004-03-13	-83.8802
2004-03-14	-90.1122
2004-03-15	-86.8413
2004-03-16	-115.05
2004-03-17	-112.661
2004-03-18	-111.57
2004-03-19	-111.563
2004-03-20	-109.917
2004-03-21	-107.245
2004-03-22	-108.987
2004-03-23	-108.084
2004-03-24	-107.1
2004-03-25	-105.48
2004-03-26	-104.063
2004-03-27	-104.979
2004-03-28	-107.049
2004-03-29	-133.586
2004-03-30	-132.945
2004-03-31	-134.99
2004-04-01	-133.097
2004-04-02	-122.077
2004-04-03	-117.49
2004-04-04	-119.328
2004-04-05	-66.6818
2004-04-06	-63.5024
2004-04-07	-67.6464
2004-04-08	-67.4501
2004-04-09	-25.7068
2004-04-10	-12.3206
2004-04-11	-21.0508
2004-04-12	-22.9153
2004-04-13	-14.1118
2004-04-14	-14.1985
2004-04-15	16.0375
2004-04-16	0.376264
2004-04-17	1.50027
2004-04-18	1.61351
2004-04-19	-30.6563
2004-04-20	-33.1728
2004-04-21	-30.2166
2004-04-22	-45.0175
2004-04-23	-61.9758
2004-04-24	-63.8392
2004-04-25	-66.6778
2004-04-26	-65.2473
2004-04-27	-85.1745
2004-04-28	-82.6264
2004-04-29	-83.5341
2004-04-30	-114.988
2004-05-01	-123.857
2004-05-02	-125.003
2004-05-03	-125.098
2004-05-04	-125.988
2004-05-05	-109.088
2004-05-06	-133.157
2004-05-07	-134.377
2004-05-08	-202.616
2004-05-09	-204.894
2004-05-10	-205.334
2004-05-11	-196.596
2004-05-12	-214.633
2004-05-13	-226.227
2004-05-14	-228.814
2004-05-15	-230.43
2004-05-16	-215.994
2004-05-17	-216.38
2004-05-18	-216.203
2004-05-19	-184.925
2004-05-20	-192.568
2004-05-21	-193.796
2004-05-22	-178.627
2004-05-23	-162.44
2004-05-24	-162.739
2004-05-25	-164.861
2004-05-26	-167.711
2004-05-27	-157.025
2004-05-28	-140.83
2004-05-29	-142.242
2004-05-30	-110.847
2004-05-31	-130.965
2004-06-01	-132.406
2004-06-02	-146.683
2004-06-03	-144.433
2004-06-04	-127.915
2004-06-05	-108.085
2004-06-06	-99.4626
2004-06-07	-16.0125
2004-06-08	-77.7118
2004-06-09	-78.6722
2004-06-10	-78.3818
2004-06-11	-64.557
2004-06-12	-54.2273
2004-06-13	-53.1387
2004-06-14	-51.2647
2004-06-15	-50.2301
2004-06-16	-50.4247
2004-06-17	-50.3024
2004-06-18	-49.7623
2004-06-19	-42.5609
2004-06-20	-42.6542
2004-06-21	-41.876
2004-06-22	-51.6449
2004-06-23	-62.3621
2004-06-24	-58.116
2004-06-25	-53.7837
2004-06-26	-42.1548
2004-06-27	-57.2945
2004-06-28	-55.3141
2004-06-29	-54.9771
2004-06-30	-26.4562
2004-07-01	-30.0943
2004-07-02	-15.6369
2004-07-03	-14.047
2004-07-04	-14.1836
2004-07-05	-12.6348
2004-07-06	-11.9335
2004-07-07	-13.289
2004-07-08	41.2445
2004-07-09	2.00508
2004-07-10	-3.12118
2004-07-11	2.10007
2004-07-12	1.37514
2004-07-13	-4.54941
2004-07-14	-6.89053
2004-07-15	-9.18998
2004-07-16	-16.4099
2004-07-17	-54.4895
2004-07-18	-59.4847
2004-07-19	-59.1808
2004-07-20	-56.7731
2004-07-21	-84.0922
2004-07-22	-78.0811
2004-07-23	-64.925
2004-07-24	-63.1194
2004-07-25	-67.987
2004-07-26	-66.8039
2004-07-27	-54.1751
2004-07-28	-89.9973
2004-07-29	-95.9362
2004-07-30	-101.795
2004-07-31	-101.662
2004-08-01	-100.667
2004-08-02	-115.404
2004-08-03	-139.597
2004-08-04	-137.208
2004-08-05	-138.168
2004-08-06	-136.252
2004-08-07	-127.125
2004-08-08	-88.1286
2004-08-09	-82.3417
2004-08-10	-80.669
2004-08-11	-79.0846
2004-08-12	-76.4309
2004-08-13	-75.2088
2004-08-14	-77.7688
2004-08-15	-70.471
2004-08-16	-33.012
2004-08-17	-28.8071
2004-08-18	-31.9466
2004-08-19	-82.4615
2004-08-20	-56.0501
2004-08-21	-53.3924
2004-08-22	-56.1184
2004-08-23	-56.5535
2004-08-24	-56.6409
2004-08-25	-58.9208
2004-08-26	-48.7636
2004-08-27	-13.9683
2004-08-28	-6.94038
2004-08-29	-1.7125
2004-08-30	0.132563
2004-08-31	-4.3665
2004-09-01	4.98287
2004-09-02	30.5791
2004-09-03	25.1028
2004-09-04	25.8052
2004-09-05	20.1296
2004-09-06	12.4788
2004-09-07	13.4337
2004-09-08	13.613
2004-09-09	-1.77759
2004-09-10	-8.22648
2004-09-11	-25.0318
2004-09-12	-23.7007
2004-09-13	-29.58
2004-09-14	-29.12
2004-09-15	-67.1727
2004-09-16	-78.9892
2004-09-17	-78.8953
2004-09-18	-28.5893
2004-09-19	-74.8276
2004-09-20	-89.0841
2004-09-21	-117.844
2004-09-22	-117.439
2004-09-23	-113.401
2004-09-24	-118.367
2004-09-25	-130.323
2004-09-26	-129.327
2004-09-27	-129.038
2004-09-28	-135.967
2004-09-29	-141.329
2004-09-30	-228.924
2004-10-01	-276.709
2004-10-02	-284.189
2004-10-03	-285.232
2004-10-04	-325.104
2004-10-05	-322.084
2004-10-06	-318.477
2004-10-07	-373.297
2004-10-08	-374.86
2004-10-09	-361.241
2004-10-10	-354.639
2004-10-11	-333.296
2004-10-12	-333.281
2004-10-13	-334.146
2004-10-14	-359.745
2004-10-15	-327.82
2004-10-16	-321.479
2004-10-17	-326.964
2004-10-18	-328.301
2004-10-19	-282.601
2004-10-20	-290.881
2004-10-21	-260.034
2004-10-22	-263.661
2004-10-23	-264.28
2004-10-24	-257.015
2004-10-25	-246.818
2004-10-26	-246.068
2004-10-27	-246.108
2004-10-28	-239.148
2004-10-29	-232.496
2004-10-30	-145.224
2004-10-31	-94.5098
2004-11-01	-91.8672
2004-11-02	-85.7459
2004-11-03	-46.1241
2004-11-04	-44.7461
2004-11-05	-52.7586
2004-11-06	2.43986
2004-11-07	3.72691
2004-11-08	2.782
2004-11-09	0.0573011
2004-11-10	-0.9479
2004-11-11	-5.83715
2004-11-12	3.48907
2004-11-13	28.5996
2004-11-14	34.0013
2004-11-15	19.3758
2004-11-16	28.8871
2004-11-17	29.3334
2004-11-18	30.3099
2004-11-19	11.1843
2004-11-20	-47.3398
2004-11-21	-46.372
2004-11-22	-47.6184
2004-11-23	-48.3987
2004-11-24	-47.3485
2004-11-25	-48.5821
2004-11-26	-50.0414
2004-11-27	-91.1156
2004-11-28	-89.2827
2004-11-29	-88.0515
2004-11-30	-102.015
2004-12-01	-111.444
2004-12-02	-113.764
2004-12-03	-117.376
2004-12-04	-116.606
2004-12-05	-106.597
2004-12-06	-106.783
2004-12-07	-221.55
2004-12-08	-232.526
2004-12-09	-238.647
2004-12-10	-240.769
2004-12-11	-245.676
2004-12-12	-250.982
2004-12-13	-315.561
2004-12-14	-352.409
2004-12-15	-334.122
2004-12-16	-389.548
2004-12-17	-392.697
2004-12-18	-393.746
2004-12-19	-350.584
2004-12-20	-368.173
2004-12-21	-368.053
2004-12-22	-400.864
2004-12-23	-400.892
2004-12-24	-406.885
2004-12-25	-411.672
2004-12-26	-650.531
2004-12-27	-611.662
2004-12-28	-614.13
2004-12-29	-623.64
2004-12-30	-609.194
2004-12-31	-602.88
2005-01-01	-601.073
2005-01-02	-647.768
2005-01-03	-664.487
2005-01-04	-692.151
2005-01-05	-702.584
2005-01-06	-604.308
2005-01-07	-604.15
2005-01-08	-611.521
2005-01-09	-609.793
2005-01-10	-608.789
2005-01-11	-604.266
2005-01-12	-540.981
2005-01-13	-504.517
2005-01-14	-503.169
2005-01-15	-449.647
2005-01-16	-447.765
2005-01-17	-447.165
2005-01-18	-447.31
2005-01-19	-372.169
2005-01-20	-371.041
2005-01-21	-337.164
2005-01-22	-336.752
2005-01-23	-331.176
2005-01-24	-327.054
2005-01-25	-91.4536
2005-01-26	-90.1676
2005-01-27	-88.5682
2005-01-28	-77.1303
2005-01-29	-76.2909
2005-01-30	-69.6058
2005-01-31	-70.693
2005-02-01	-20.665
2005-02-02	-4.34065
2005-02-03	24.7675
2005-02-04	34.7036
2005-02-05	48.3756
2005-02-06	34.5033
2005-02-07	49.7252
2005-02-08	50.131
2005-02-09	56.97
2005-02-10	55.3476
2005-02-11	20.7656
2005-02-12	18.2338
2005-02-13	18.052
2005-02-14	-7.70712
2005-02-15	-8.07991
2005-02-16	-8.39964
2005-02-17	-8.53592
2005-02-18	-7.72881
2005-02-19	-8.18013
2005-02-20	-7.99138
2005-02-21	-11.0839
2005-02-22	-21.8643
2005-02-23	-24.8558
2005-02-24	-20.8903
2005-02-25	-18.9716
2005-02-26	-39.9941
2005-02-27	-39.051
2005-02-28	-53.912
2005-03-01	-54.6333
2005-03-02	-53.2891
2005-03-03	-52.5788
2005-03-04	-51.567
2005-03-05	-50.634
2005-03-06	-50.185
2005-03-07	-49.3464
2005-03-08	-51.8939
2005-03-09	-51.8923
2005-03-10	-54.5475
2005-03-11	-54.7357
2005-03-12	-51.6121
2005-03-13	-24.3028
2005-03-14	-21.5724
2005-03-15	-20.5178
2005-03-16	4.87578
2005-03-17	-2.65991
2005-03-18	-2.33205
2005-03-19	-1.15131
2005-03-20	-1.68698
2005-03-21	-6.71242
2005-03-22	-6.9522
2005-03-23	-36.5602
2005-03-24	-27.3178
2005-03-25	-23.212
2005-03-26	-26.5056
2005-03-27	-63.5825
2005-03-28	-54.605
2005-03-29	-64.7303
2005-03-30	-50.0356
2005-03-31	-50.0779
2005-04-01	-98.3528
2005-04-02	-97.585
2005-04-03	-98.6404
2005-04-04	-99.0414
2005-04-05	-162.117
2005-04-06	-160.154
2005-04-07	-131.609
2005-04-08	-131.239
2005-04-09	-127.686
2005-04-10	-125.462
2005-04-11	-123.73
2005-04-12	-115.873
2005-04-13	-124.078
2005-04-14	-123.978
2005-04-15	-121.031
2005-04-16	-120.97
2005-04-17	-120.841
2005-04-18	-120.391
2005-04-19	-119.514
2005-04-20	-113.205
2005-04-21	-112.672
2005-04-22	-80.1263
2005-04-23	-77.4155
2005-04-24	-77.1603
2005-04-25	-73.1052
2005-04-26	-36.4292
2005-04-27	-22.7614
2005-04-28	-19.2145
2005-04-29	-19.4971
2005-04-30	-18.5561
2005-05-01	30.3782
2005-05-02	28.8696
2005-05-03	28.8101
2005-05-04	24.946
2005-05-05	84.9841
2005-05-06	84.5793
2005-05-07	82.3397
2005-05-08	80.0624
2005-05-09	53.7281
2005-05-10	38.1797
2005-05-11	19.9277
2005-05-12	21.487
2005-05-13	29.4508
2005-05-14	29.1902
2005-05-15	29.1232
2005-05-16	37.6117
2005-05-17	35.9695
2005-05-18	34.3782
2005-05-19	20.7849
2005-05-20	19.513
2005-05-21	18.6805
2005-05-22	12.8994
2005-05-23	12.0809
2005-05-24	8.97491
2005-05-25	1.33692
2005-05-26	-2.15483
2005-05-27	-2.31306
2005-05-28	3.02418
2005-05-29	2.11696
2005-05-30	2.8348
2005-05-31	2.66223
2005-06-01	3.45295
2005-06-02	3.87992
2005-06-03	6.48687
2005-06-04	-8.62082
2005-06-05	-12.7825
2005-06-06	-30.4112
2005-06-07	-28.2296
2005-06-08	-14.792
2005-06-09	0.912487
2005-06-10	19.0065
2005-06-11	18.6574
2005-06-12	19.249
2005-06-13	7.66241
2005-06-14	6.66757
2005-06-15	4.17564
2005-06-16	0.560917
2005-06-17	2.72069
2005-06-18	8.69639
2005-06-19	9.10551
2005-06-20	0.784604
2005-06-21	3.72206
2005-06-22	-14.328
2005-06-23	-15.4129
2005-06-24	-6.36202
2005-06-25	-1.61122
2005-06-26	-1.86255
2005-06-27	-2.50772
2005-06-28	-2.88206
2005-06-29	-3.84607
2005-06-30	-5.97328
2005-07-01	-7.10449
2005-07-02	-23.9306
2005-07-03	-22.9857
2005-07-04	-6.5361
2005-07-05	-2.14579
2005-07-06	17.5026
2005-07-07	16.199
2005-07-08	28.1165
2005-07-09	27.2524
2005-07-10	27.4489
2005-07-11	24.3982
2005-07-12	20.9251
2005-07-13	24.1969
2005-07-14	23.6293
2005-07-15	11.3178
2005-07-16	6.47827
2005-07-17	-12.92
2005-07-18	-5.66662
2005-07-19	-7.00977
2005-07-20	1.04751
2005-07-21	-9.53942
[truncated: 1,624 more rows]

## Sheet: Table S10
Table S10: Details of the 33 A. thaliana gene sets used in this study
ID	Environmental/endogenous factors	A. thaliana gene set	reference	original microarray data
1	Environment (drought 1)	Upregulated genes under severe drought condition causing wilting and death	Harb et al. (2010)	Harb et al. (2010)
2	Environment (drought 2)	Downregulated genes under severe drought condition causing wilting and death	Harb et al. (2010)	Harb et al. (2010)
3	Environment (drought 3)	Upregulated genes under prolonged moderate drought condition under which plants survive and acclimate	Harb et al. (2010)	Harb et al. (2010)
4	Environment (drought 4)	Downregulated genes under prolonged moderate drought condition under which plants survive and acclimate	Harb et al. (2010)	Harb et al. (2010)
5	Environment (stress 1)	Commonly upregulated genes under 41 abiotic and biotic stress conditions (general stress response genes)	Ma & Bohnert (2007)	The AtGenExpress Consortium (http://web.uni-frankfurt.de/fb15/ botanik/mcb/AFGN/atgenex.htm)
6	Environment (temperature 1)	Upregulated genes with temperature decrease	Gould et al. (2006)	Gould et al. (2006)
7	Environment (temperature 2)	Downregulated genes with temperature decrease	Gould et al. (2006)	Gould et al. (2006)
8	Endogenous (phytohormone 1)	Upregulated genes with abscisic acid treatment	Nemhauser et al. (2006)	The AtGenExpress Consortium (http://web.uni-frankfurt.de/fb15/ botanik/mcb/AFGN/atgenex.htm)
9	Endogenous (phytohormone 2)	Downregulated genes with abscisic acid treatment	Nemhauser et al. (2006)	The AtGenExpress Consortium (http://web.uni-frankfurt.de/fb15/ botanik/mcb/AFGN/atgenex.htm)
10	Endogenous (phytohormone 3)	Upregulated genes with brassinosteroid treatment	Nemhauser et al. (2006)	The AtGenExpress Consortium (http://web.uni-frankfurt.de/fb15/ botanik/mcb/AFGN/atgenex.htm)
11	Endogenous (phytohormone 4)	Downregulated genes with brassinosteroid treatment	Nemhauser et al. (2006)	The AtGenExpress Consortium (http://web.uni-frankfurt.de/fb15/ botanik/mcb/AFGN/atgenex.htm)
12	Endogenous (phytohormone 5)	Upregulated genes with cytokinin treatment	Nemhauser et al. (2006)	The AtGenExpress Consortium (http://web.uni-frankfurt.de/fb15/ botanik/mcb/AFGN/atgenex.htm)
13	Endogenous (phytohormone 6)	Downregulated genes with cytokinin treatment	Nemhauser et al. (2006)	The AtGenExpress Consortium (http://web.uni-frankfurt.de/fb15/ botanik/mcb/AFGN/atgenex.htm)
14	Endogenous (phytohormone 7)	Upregulated genes with ethylene treatment	Nemhauser et al. (2006)	The AtGenExpress Consortium (http://web.uni-frankfurt.de/fb15/ botanik/mcb/AFGN/atgenex.htm)
15	Endogenous (phytohormone 8)	Downregulated genes with ethylene treatment	Nemhauser et al. (2006)	The AtGenExpress Consortium (http://web.uni-frankfurt.de/fb15/ botanik/mcb/AFGN/atgenex.htm)
16	Endogenous (phytohormone 9)	Upregulated genes with indole-3-acetic acid treatment	Nemhauser et al. (2006)	The AtGenExpress Consortium (http://web.uni-frankfurt.de/fb15/ botanik/mcb/AFGN/atgenex.htm)
17	Endogenous (phytohormone 10)	Downregulated genes with indole-3-acetic acid treatment	Nemhauser et al. (2006)	The AtGenExpress Consortium (http://web.uni-frankfurt.de/fb15/ botanik/mcb/AFGN/atgenex.htm)
18	Endogenous (phytohormone 11)	Upregulated genes with jasmonic acid treatment	Nemhauser et al. (2006)	The AtGenExpress Consortium (http://web.uni-frankfurt.de/fb15/ botanik/mcb/AFGN/atgenex.htm)
19	Endogenous (phytohormone 12)	Downregulated genes with jasmonic acid treatment	Nemhauser et al. (2006)	The AtGenExpress Consortium (http://web.uni-frankfurt.de/fb15/ botanik/mcb/AFGN/atgenex.htm)
20	Endogenous (phytohormone 13)	Upregulated genes with gibberellin in young flower buds	Cao et al. (2006)	Cao et al. (2006)
21	Endogenous (phytohormone 14)	Downregulated genes with gibberellin in young flower buds	Cao et al. (2006)	Cao et al. (2006)
22	Endogenous (nutrient 1)	Upregulated genes under carbon-limitation condition	Osuna et al. (2007)	Osuna et al. (2007)
23	Endogenous (nutrient 2)	Downregulated genes under carbon-limitation condition	Osuna et al. (2007)	Osuna et al. (2007)
24	Endogenous (nutrient 3)	Upregulated genes after the addition of sucrose under carbon-limitation condition	Osuna et al. (2007)	Osuna et al. (2007)
25	Endogenous (nutrient 4)	Downregulated genes after the addition of sucrose under carbon-limitation condition	Osuna et al. (2007)	Osuna et al. (2007)
26	Endogenous (nutrient 5)	Upregulated genes under long-term phosphate limitation condition	Misson et al. (2005)	Misson et al. (2005)
27	Endogenous (nutrient 6)	Downregulated genes under long-term phosphate limitation condition	Misson et al. (2005)	Misson et al. (2005)
28	Endogenous (nutrient 7)	Upregulated genes under medium-term phosphate limitation condition	Misson et al. (2005)	Misson et al. (2005)
29	Endogenous (nutrient 8)	Downregulated genes under medium-term phosphate limitation condition	Misson et al. (2005)	Misson et al. (2005)
30	Endogenous (nutrient 9)	Upregulated genes under short-term phosphate limitation condition	Misson et al. (2005)	Misson et al. (2005)
31	Endogenous (nutrient 10)	Downregulated genes under short-term phosphate limitation condition	Misson et al. (2005)	Misson et al. (2005)
32	Endogenous (nutrient 11)	Upregulated genes under nitrogen limitation condition	Scheible et al. (2004)	Scheible et al. (2004)
33	Endogenous (nutrient 12)	Downregulated genes under nitrogen limitation condition	Scheible et al. (2004)	Scheible et al. (2004)

## Sheet: Table S11
Table S11: summary of the genes used in phylogenetic analyses
gene name	species	database	ID
SbGID1B
BnGID1B	Brassica napus	GenBank	ADT78692
GhGID1-1	Gossypium hirsutum	GenBank	ACN86356
GhGID1-2	Gossypium hirsutum	GenBank	ACN86357
GhGID1-3	Gossypium hirsutum	GenBank	ACN86358
GhGID1-4	Gossypium hirsutum	GenBank	ACN86359
GhGID1-5	Gossypium hirsutum	GenBank	ACN86360
GhGID1-6	Gossypium hirsutum	GenBank	ACN86361
MtGID1A	Medicago truncatula	GenBank	CAP64324
MtGID1B	Medicago truncatula	GenBank	CAP64325
ZmGID1A	Zea mays	GenBank	CAP64327
ZmGID1B	Zea mays	GenBank	CAP64328
TaGID1	Triticum aestivum	GenBank	CAP64334
SbFT
PnFT3	Populus nigra	GenBank	BAG12901
PnFT2	Populus nigra	GenBank	BAG12900
PnFT1	Populus nigra	GenBank	BAD08338
PnTFL1	Populus nigra	GenBank	BAG12897
PnFTL4	Populus nigra	GenBank	BAG12898
PnFTL1	Populus nigra	GenBank	BAD27481
PnFTL3	Populus nigra	GenBank	BAD22602
VvFT	Vitis vinifera	GenBank	DQ871590
VvTFL1A	Vitis vinifera	GenBank	DQ871591
VvTFL1B	Vitis vinifera	GenBank	DQ871592
VvTFL1C	Vitis vinifera	GenBank	DQ871593
VvMFT	Vitis vinifera	GenBank	DQ871594
MdTFL1-1	Malus x domestica	GenBank	AB162040
MdFT	Malus x domestica	GenBank	AB161112
CiFT	Citrus unshiu	GenBank	AB027456
CiTFL1	Citrus unshiu	GenBank	AY344244
SbNF-YC1
Populus_XP_002319553	Populus trichocarpa	NCBI Reference Sequence	XP_002319553
Populus_XP_002328432	Populus trichocarpa	NCBI Reference Sequence	XP_002328432
Populus_XP_002319851	Populus trichocarpa	NCBI Reference Sequence	XP_002319851
Populus_XP_002311837	Populus trichocarpa	NCBI Reference Sequence	XP_002311837
Populus_XP_002307183	Populus trichocarpa	NCBI Reference Sequence	XP_002307183
Populus_XP_002310081	Populus trichocarpa	NCBI Reference Sequence	XP_002310081
Populus_XP_002322264	Populus trichocarpa	NCBI Reference Sequence	XP_002322264
Populus_XP_002318733	Populus trichocarpa	NCBI Reference Sequence	XP_002318733
Populus_XP_002297836	Populus trichocarpa	NCBI Reference Sequence	XP_002297836
Populus_XP_002313518	Populus trichocarpa	NCBI Reference Sequence	XP_002313518
Populus_XP_002297724	Populus trichocarpa	NCBI Reference Sequence	XP_002297724
Populus_XP_002314232	Populus trichocarpa	NCBI Reference Sequence	XP_002314232
Populus_XP_002302994	Populus trichocarpa	NCBI Reference Sequence	XP_002302994
Mouse NFYC	Mus musculus	Swiss-Prot	P70353
SbSEP3
BrSEP1-a	Brassica oleracea	GenBank	CAD48303
CuSEP1	Citrus unshiu	GenBank	BAF95941
BsSEP1	Boechera stricta	GenBank	ABD60320
BsSEP2	Boechera stricta	GenBank	ABD60322
PtSEP1/2_XP_002330922	Populus trichocarpa	NCBI Reference Sequence	XP_002330922
LjSEP3	Lotus japonicus	GenBank	AAX13298
PtSEP3	Populus tremuloides	GenBank	AAO49811
BoAGL3-a	Brassica oleracea	GenBank	CAD48302
PpMADS7	Prunus persica	GenBank	ABO27622
BoAGL6-a	Brassica oleracea	GenBank	CAD48306
GhMADS-13	Gossypium hirsutum	GenBank	ACJ26768
CpMADS3	Carica papaya	GenBank	ACD39984
AhAGL13	Arabidopsis halleri	GenBank	ACS27542
AlAGL13	Arabidopsis lyrata	GenBank	ACS27541.
SbFL
DEFH28	Antirrhinum majus	GenBank	AAK72467
BpMADS4	Betula pendula	GenBank	X99654
CDM41	Chrysanthemum x morifolium	GenBank	AY173055
GtMADS1	Gentiana triflora	GenBank	AB189429
LYesFL1	Lycopersicon esculentum	GenBank	BT013126
MdMADS12	Malus domestica	GenBank	AJ320187
FBP29	Petunia x hybrida	GenBank	AF335245
PhFL1	Petunia x hybrida	GenBank	AY306170
PaFL1	Phytolacca americana	GenBank	AY306161
PaFL2	Phytolacca americana	GenBank	AY306162
SQUA	Antirrhinum majus	GenBank	CAA45228
AmFUL	Antirrhinum majus	GenBank	AY306139
LeMADS-MC	Solanum lycopersicum	GenBank	AAM15774
TDR4	Solanum lycopersicum	GenBank	CAA43169
PaAP1	Phytolacca americana	GenBank	AAP83384
PaFUL	Phytolacca americana	GenBank	AAP83387
PtMADS16	Populus trichocarpa	Leseberg et al. 2006	PtMADS16
PtMADS32	Populus trichocarpa	Leseberg et al. 2006	PtMADS32
PtMADS33	Populus trichocarpa	Leseberg et al. 2006	PtMADS33
PtMADS39	Populus trichocarpa	Leseberg et al. 2006	PtMADS39
PtMADS50	Populus trichocarpa	Leseberg et al. 2006	PtMADS50
VvFULL	Vitis vinifera	Diaz-Riquelme et al. 2009	VvFULL
VvAP1	Vitis vinifera	Diaz-Riquelme et al. 2009	VvAP1
VvFUL	Vitis vinifera	Diaz-Riquelme et al. 2009	VvFUL
SbUBC1
Populus_XP_002325860	Populus trichocarpa	NCBI Reference Sequence	XP_002325860
Populus_XP_002330090	Populus trichocarpa	NCBI Reference Sequence	XP_002330090
Populus_XP_002319717	Populus trichocarpa	NCBI Reference Sequence	XP_002319717
Vitis_XP_002273916	Vitis vinifera	NCBI Reference Sequence	XP_002273916
Vitis_XP_002265323	Vitis vinifera	NCBI Reference Sequence	XP_002265323
Zea_NP_001132525	Zea mays	NCBI Reference Sequence	NP_001132525
Vitis_XP_002282719	Vitis vinifera	NCBI Reference Sequence	XP_002282719
Volvox_XP_002956171	Volvox carteri	NCBI Reference Sequence	XP_002956171
Chlamydomonous_XP_001701556	Chlamydomonas reinhardtii		XP_001701556
MsUBC2	Medicago sativa	Swiss-Prot	P35130
TaUBC2	Triticum aestivum (bread wheat)	Swiss-Prot	P25866
AlUBC6	Arabidopsis lyrata	Swiss-Prot	D7LDV6
AlUBC10	Arabidopsis lyrata	Swiss-Prot	D7MSX1
AlUBC11	Arabidopsis lyrata	Swiss-Prot	D7L769
AlUBC13	Arabidopsis lyrata	Swiss-Prot	D7LN01
AlUBC14	Arabidopsis lyrata	Swiss-Prot	D7LV37
AlUBC5	Arabidopsis lyrata	Swiss-Prot	D7KTD4
AlUBC3	Arabidopsis lyrata	Swiss-Prot	D7MMB9
SbSPL1/2
Populus_179090	Populus trichocarpa	PLANT TRANSCRIPTION FACTOR DATABASE	gw1.I.7690.1
Populus_647067	Populus trichocarpa	PLANT TRANSCRIPTION FACTOR DATABASE	grail3.0047015901
Populus_274234	Populus trichocarpa	PLANT TRANSCRIPTION FACTOR DATABASE	gw1.164.76.1
Populus_267542	Populus trichocarpa	PLANT TRANSCRIPTION FACTOR DATABASE	gw1.129.152.1
Populus_769914	Populus trichocarpa	PLANT TRANSCRIPTION FACTOR DATABASE	fgenesh4_pg.C_LG_X001404
Populus_656549	Populus trichocarpa	PLANT TRANSCRIPTION FACTOR DATABASE	grail3.0010026901
Populus_179183	Populus trichocarpa	PLANT TRANSCRIPTION FACTOR DATABASE	gw1.I.7783.1
Populus_415293	Populus trichocarpa	PLANT TRANSCRIPTION FACTOR DATABASE	gw1.III.2396.1
Populus_733659	Populus trichocarpa	PLANT TRANSCRIPTION FACTOR DATABASE	estExt_Genewise1_v1.C_LG_XV2187
Populus_570289	Populus trichocarpa	PLANT TRANSCRIPTION FACTOR DATABASE	eugene3.00120942
Populus_576281	Populus trichocarpa	PLANT TRANSCRIPTION FACTOR DATABASE	eugene3.00160416
Populus_197948	Populus trichocarpa	PLANT TRANSCRIPTION FACTOR DATABASE	gw1.IV.3037.1
Populus_743829	Populus trichocarpa	PLANT TRANSCRIPTION FACTOR DATABASE	estExt_Genewise1_v1.C_1240186
Populus_216243	Populus trichocarpa	PLANT TRANSCRIPTION FACTOR DATABASE	gw1.VII.548.1
Populus_235814	Populus trichocarpa	PLANT TRANSCRIPTION FACTOR DATABASE	gw1.XI.3794.1
Populus_263406	Populus trichocarpa	PLANT TRANSCRIPTION FACTOR DATABASE	gw1.107.39.1
Populus_832886	Populus trichocarpa	PLANT TRANSCRIPTION FACTOR DATABASE	estExt_fgenesh4_pm.C_LG_VIII0830
Populus_833398	Populus trichocarpa	PLANT TRANSCRIPTION FACTOR DATABASE	estExt_fgenesh4_pm.C_LG_X0096
Vitis_GSVIVP00002800001	Vitis vinifera	PLANT TRANSCRIPTION FACTOR DATABASE	GSVIVP00002800001
Vitis_GSVIVP00017032001	Vitis vinifera	PLANT TRANSCRIPTION FACTOR DATABASE	GSVIVP00017032001
Vitis_GSVIVP00030009001	Vitis vinifera	PLANT TRANSCRIPTION FACTOR DATABASE	GSVIVP00030009001
Vitis_GSVIVP00002776001	Vitis vinifera	PLANT TRANSCRIPTION FACTOR DATABASE	GSVIVP00002776001
Vitis_GSVIVP00017953001	Vitis vinifera	PLANT TRANSCRIPTION FACTOR DATABASE	GSVIVP00017953001
Vitis_GSVIVP00025360001	Vitis vinifera	PLANT TRANSCRIPTION FACTOR DATABASE	GSVIVP00025360001
Vitis_GSVIVP00003071001	Vitis vinifera	PLANT TRANSCRIPTION FACTOR DATABASE	GSVIVP00003071001
Vitis_GSVIVP00018616001	Vitis vinifera	PLANT TRANSCRIPTION FACTOR DATABASE	GSVIVP00018616001
Vitis_GSVIVP00027720001	Vitis vinifera	PLANT TRANSCRIPTION FACTOR DATABASE	GSVIVP00027720001
Vitis_GSVIVP00019851001	Vitis vinifera	PLANT TRANSCRIPTION FACTOR DATABASE	GSVIVP00019851001
SbSVP
PtMADS7	Populus trichocarpa	Leseberg et al. 2006	PtMADS7
PtMADS21	Populus trichocarpa	Leseberg et al. 2006	PtMADS21
PtMADS26	Populus trichocarpa	Leseberg et al. 2006	PtMADS26
PtMADS27	Populus trichocarpa	Leseberg et al. 2006	PtMADS27
PtMADS28	Populus trichocarpa	Leseberg et al. 2006	PtMADS28
PtMADS29	Populus trichocarpa	Leseberg et al. 2006	PtMADS29
PtMADS47	Populus trichocarpa	Leseberg et al. 2006	PtMADS47
PtMADS48	Populus trichocarpa	Leseberg et al. 2006	PtMADS48
VvSVP1	Vitis vinifera	Diaz-Riquelme et al. 2009	VvSVP1
VvSVP2	Vitis vinifera	Diaz-Riquelme et al. 2009	VvSVP2
VvSVP3	Vitis vinifera	Diaz-Riquelme et al. 2009	VvSVP3
VvSVP4	Vitis vinifera	Diaz-Riquelme et al. 2009	VvSVP4
VvSVP5	Vitis vinifera	Diaz-Riquelme et al. 2009	VvSVP5
SbFLC
PtMADS5	Populus trichocarpa	Leseberg et al. 2006	PtMADS5
PtMADS11	Populus trichocarpa	Leseberg et al. 2006	PtMADS11
PtMADS22	Populus trichocarpa	Leseberg et al. 2006	PtMADS22
PtMADS42	Populus trichocarpa	Leseberg et al. 2006	PtMADS42
PtMADS44	Populus trichocarpa	Leseberg et al. 2006	PtMADS44
PtMADS55	Populus trichocarpa	Leseberg et al. 2006	PtMADS55
VvAP3.1	Vitis vinifera	Diaz-Riquelme et al. 2009	VvAP3.1
VvAP3.2	Vitis vinifera	Diaz-Riquelme et al. 2009	VvAP3.2
VvFLC1	Vitis vinifera	Diaz-Riquelme et al. 2009	VvFLC1
VvFLC2	Vitis vinifera	Diaz-Riquelme et al. 2009	VvFLC2
VvAGL12	Vitis vinifera	Diaz-Riquelme et al. 2009	VvAGL12
VvPI	Vitis vinifera	Diaz-Riquelme et al. 2009	VvPI
GenBank (http://www.ncbi.nlm.nih.gov/Sequin/acc.html)
NCBI Reference Sequence (http://www.ncbi.nlm.nih.gov/)
Swiss-Prot (http://www.ebi.ac.uk/uniprot/)
PLANT TRANSCRIPTION FACTOR DATABASE (http://plntfdb.bio.uni-potsdam.de/v3.0/)
Diaz-Riquelme J, Lijavetzky D, Martinez-Zapater JM, Carmona MJ (2009) Genome-wide analysis of MIKCC-type MADS box genes in grapevine. Plant Physiol 149, 354-369.
Leseberg CH, Li A, Kang H, Duvall M, Mao L (2006) Genome-wide analysis of the MADS-box gene family in Populus trichocarpa. Gene 378, 84-94.
